# Supplementary material for: Isopropyl 2-(4,6-dimethyl-3-methyl­sulfinyl-1-benzofuran-2-yl)acetate
Source: Acta Crystallogr Sect E Struct Rep Online. 2008 Oct 25;64(Pt 11):o2203. doi: 10.1107/S1600536808034466 (PMC2959738; doi:10.1107/S1600536808034466)
Supplement: Supplementary file 2 [file e-64-o2203-Isup2.hkl]

# 
# h,k,l, Fc-squared, Fo-squared, sigma(Fo-squared) and status flag 
# 
data_I
_shelx_title ' 08ZC IN P-1' 
_shelx_refln_list_code          4 
_shelx_F_calc_maximum      120.93 
_exptl_crystal_F_000       328.00 
_reflns_d_resolution_high  0.8409 
 
loop_ 
 _symmetry_equiv_pos_as_xyz 
 'x, y, z' 
 '-x, -y, -z' 
 
_cell_length_a     6.3080 
_cell_length_b    11.3400 
_cell_length_c    11.5060 
_cell_angle_alpha  81.403 
_cell_angle_beta   77.205 
_cell_angle_gamma  83.167 
 
_shelx_F_squared_multiplier     1.000 
 
loop_ 
 _refln_index_h 
 _refln_index_k 
 _refln_index_l 
 _refln_F_squared_calc 
 _refln_F_squared_meas 
 _refln_F_squared_sigma 
 _refln_observed_status 
   1   0   0       82.77      103.59      1.18 o 
   2   0   0       66.22       70.50      1.35 o 
   3   0   0        1.43        3.06      0.60 o 
   4   0   0       76.19       76.30      2.11 o 
   5   0   0      126.72      123.80      3.02 o 
   6   0   0        0.10        0.79      0.97 o 
   7   0   0        0.19       -0.09      1.04 o 
  -7   1   0        2.88        2.48      1.21 o 
  -6   1   0      158.31      155.50      3.78 o 
  -5   1   0       15.12       14.94      1.32 o 
  -4   1   0       36.57       33.18      1.51 o 
  -3   1   0      137.69      162.20      1.76 o 
  -2   1   0      651.59      690.01     11.12 o 
  -1   1   0      428.58      421.11     17.63 o 
   1   1   0       29.83       25.80      0.60 o 
   2   1   0       26.06       28.98      0.91 o 
   3   1   0      314.60      352.28      3.62 o 
   4   1   0      597.83      665.56      5.82 o 
   5   1   0      100.30      102.01      2.74 o 
   6   1   0       70.02       69.34      2.62 o 
   7   1   0        4.13        6.78      1.30 o 
  -7   2   0        0.41        0.65      1.09 o 
  -6   2   0       26.18       23.83      1.81 o 
  -5   2   0       11.74       10.54      1.25 o 
  -4   2   0      154.59      158.88      8.88 o 
  -3   2   0       15.10       20.05      0.74 o 
  -2   2   0       98.88      110.37      3.00 o 
  -1   2   0      711.25      635.04     22.16 o 
   0   2   0     1259.53     1142.54      5.43 o 
   1   2   0      577.85      605.43      3.48 o 
   2   2   0        8.73        9.58      0.65 o 
   3   2   0       61.34       58.43      1.55 o 
   4   2   0       59.08       59.10      1.86 o 
   5   2   0      111.93      117.30      2.88 o 
   6   2   0        5.33        5.01      1.18 o 
   7   2   0        0.96        1.00      1.14 o 
  -6   3   0        7.89        9.77      1.35 o 
  -5   3   0        7.17        8.34      0.81 o 
  -4   3   0        1.28        2.25      0.53 o 
  -3   3   0      302.53      310.41     13.47 o 
  -2   3   0       79.99       75.21      2.73 o 
  -1   3   0      131.19      160.12      3.96 o 
   0   3   0     4725.79     4333.18     13.78 o 
   1   3   0     2063.03     2120.80     70.96 o 
   2   3   0      121.56      138.93      1.83 o 
   3   3   0      180.09      169.77      2.48 o 
   4   3   0      157.08      156.78      2.85 o 
   5   3   0      139.19      136.45      3.09 o 
   6   3   0        7.58        8.15      1.32 o 
   7   3   0        1.36        4.15      1.35 o 
  -6   4   0       54.24       55.48      2.53 o 
  -5   4   0      345.69      353.00      3.61 o 
  -4   4   0       61.78       60.24      2.76 o 
  -3   4   0      225.45      221.04      8.56 o 
  -2   4   0       87.16       78.36      1.81 o 
  -1   4   0      379.64      304.05     10.60 o 
   0   4   0     1719.90     1605.63      6.98 o 
   1   4   0      121.56      139.92      4.27 o 
   2   4   0      632.34      624.31     27.87 o 
   3   4   0      539.02      652.63      4.83 o 
   4   4   0      114.39      127.31      2.60 o 
   5   4   0        2.31        2.09      0.88 o 
   6   4   0        2.19        2.09      1.04 o 
   7   4   0        8.72       10.74      1.60 o 
  -6   5   0        0.73        0.63      1.15 o 
  -5   5   0      118.43      116.29      2.20 o 
  -4   5   0       75.10       72.06      3.31 o 
  -3   5   0        1.94        2.23      0.39 o 
  -2   5   0      116.40      108.93      3.86 o 
  -1   5   0      941.78      958.99     27.38 o 
   0   5   0      169.07      143.78      2.20 o 
   1   5   0        4.00        4.19      0.28 o 
   2   5   0        1.66        4.53      0.50 o 
   3   5   0      202.53      211.98     11.51 o 
   4   5   0       20.53       19.98      1.32 o 
   5   5   0       48.20       46.83      1.97 o 
   6   5   0       14.71       18.63      1.60 o 
  -6   6   0       13.51       14.36      1.21 o 
  -5   6   0        0.01       -0.07      0.62 o 
  -4   6   0      122.10      133.91      6.87 o 
  -3   6   0       98.27      107.15      4.18 o 
  -2   6   0      163.98      146.72      6.66 o 
  -1   6   0      151.68      131.01      2.69 o 
   0   6   0       89.81      122.99      2.27 o 
   1   6   0        8.29       11.09      0.86 o 
   2   6   0       60.69       54.98      1.61 o 
   3   6   0      185.29      200.30     12.16 o 
   4   6   0       71.90       74.98      3.41 o 
   5   6   0        0.56        0.44      0.86 o 
   6   6   0        2.80        3.36      1.18 o 
  -5   7   0       43.05       49.10      2.32 o 
  -4   7   0       77.59       85.71      1.83 o 
  -3   7   0       20.74       17.26      0.74 o 
  -2   7   0       43.58       54.02      2.97 o 
  -1   7   0      282.17      225.91      5.05 o 
   0   7   0      543.41      483.65      4.76 o 
   1   7   0       77.16       78.94      2.07 o 
   2   7   0        0.47        1.09      0.70 o 
   3   7   0        1.63        2.95      0.84 o 
   4   7   0       22.62       21.16      1.42 o 
   5   7   0       81.26       73.19      2.58 o 
   6   7   0        5.16        2.92      1.09 o 
  -5   8   0        0.80        1.00      0.86 o 
  -4   8   0        6.14        6.78      1.23 o 
  -3   8   0       80.40       80.56      8.34 o 
  -2   8   0       17.47       14.26      1.72 o 
  -1   8   0       68.96       56.65      3.28 o 
   0   8   0       37.43       38.08      1.60 o 
   1   8   0       22.41       19.07      1.25 o 
   2   8   0       24.57       23.30      1.44 o 
   3   8   0      475.45      438.98      5.43 o 
   4   8   0        0.02       -0.02      0.72 o 
   5   8   0        0.01       -0.46      0.84 o 
   6   8   0        0.41       -0.05      0.88 o 
  -4   9   0        0.49        0.88      1.00 o 
  -3   9   0      108.46      113.75      3.18 o 
  -2   9   0        0.40       -0.59      0.72 o 
  -1   9   0        0.45        2.98      1.01 o 
   0   9   0        0.40       -0.19      0.79 o 
   1   9   0      175.76      173.88      3.41 o 
   2   9   0       89.32       82.82      2.53 o 
   3   9   0       70.37       61.54      2.34 o 
   4   9   0       17.64       19.79      1.62 o 
   5   9   0        0.11       -0.72      0.84 o 
  -4  10   0        3.38        2.41      1.16 o 
  -3  10   0        3.09        6.40      1.28 o 
  -2  10   0       47.29       51.34      2.12 o 
  -1  10   0        3.55        5.75      1.42 o 
   0  10   0       34.07       31.26      1.83 o 
   1  10   0      108.59       98.30      2.76 o 
   2  10   0        3.51        3.83      1.11 o 
   3  10   0       16.67       15.90      1.42 o 
   4  10   0        0.08       -1.01      0.67 o 
   5  10   0        5.58        5.08      1.32 o 
  -3  11   0        0.90        2.09      1.14 o 
  -2  11   0        1.10        2.09      1.11 o 
  -1  11   0        0.15        0.15      0.57 o 
   0  11   0       54.15       52.89      2.37 o 
   1  11   0        0.85        0.67      0.88 o 
   2  11   0       32.71       32.37      1.86 o 
   3  11   0        4.56        4.53      1.09 o 
   4  11   0        4.10        5.64      1.32 o 
  -2  12   0        4.65        8.15      1.51 o 
  -1  12   0        9.36       10.08      2.82 o 
   0  12   0        0.86        0.60      1.11 o 
   1  12   0        0.54       -0.32      1.00 o 
   2  12   0        5.54        9.72      1.44 o 
   3  12   0        0.75        1.46      0.95 o 
   0  13   0        3.80        3.39      0.84 o 
   1  13   0        1.78        2.83      1.23 o 
   2  13   0        4.47        5.41      1.44 o 
  -1 -13   1        0.59       -0.28      1.11 o 
   0 -13   1        2.72        3.97      0.86 o 
  -3 -12   1        8.30       12.58      1.65 o 
  -2 -12   1        1.90        0.81      1.09 o 
  -1 -12   1        3.27        4.53      1.21 o 
   0 -12   1        1.50       -0.33      0.63 o 
   1 -12   1        0.20       -0.79      0.66 o 
   2 -12   1        0.06       -0.66      0.72 o 
  -4 -11   1       11.78       12.37      1.67 o 
  -3 -11   1        7.59       10.58      1.49 o 
  -2 -11   1        6.58        4.87      1.21 o 
  -1 -11   1       26.48       24.99      1.74 o 
   0 -11   1        0.44        0.05      0.60 o 
   1 -11   1        5.19        4.96      0.79 o 
   2 -11   1        5.72        4.98      1.21 o 
   3 -11   1        6.45        6.03      1.28 o 
  -5 -10   1        1.57        2.41      1.16 o 
  -4 -10   1       10.00       12.67      1.53 o 
  -3 -10   1       28.46       29.84      1.81 o 
  -2 -10   1       25.96       25.22      1.67 o 
  -1 -10   1        0.15       -0.93      0.81 o 
   0 -10   1      135.73      138.54      3.23 o 
   1 -10   1       26.32       25.20      1.17 o 
   2 -10   1        5.94        6.65      0.84 o 
   3 -10   1       38.70       44.04      2.18 o 
   4 -10   1        0.23        0.12      0.97 o 
  -5  -9   1        2.66        2.67      1.02 o 
  -4  -9   1        8.68        8.63      1.23 o 
  -3  -9   1      121.14      133.04      3.30 o 
  -2  -9   1        5.15        6.96      1.09 o 
  -1  -9   1       36.40       37.85      1.72 o 
   0  -9   1       35.17       36.57      1.74 o 
   1  -9   1       20.65       22.31      1.78 o 
   2  -9   1       59.05       51.65      4.62 o 
   3  -9   1       25.82       21.85      1.86 o 
   4  -9   1       47.18       59.10      2.53 o 
  -6  -8   1        0.18       -0.56      0.95 o 
  -5  -8   1        0.26       -1.04      0.77 o 
  -4  -8   1        0.01       -0.56      0.67 o 
  -3  -8   1       14.16       12.30      1.21 o 
  -2  -8   1       82.30       80.99      2.32 o 
  -1  -8   1       60.59       54.90      1.88 o 
   0  -8   1       11.14       13.46      1.18 o 
   1  -8   1      180.00      176.49      7.75 o 
   2  -8   1       42.88       37.91      2.94 o 
   3  -8   1        0.08       -0.60      0.52 o 
   4  -8   1       33.11       40.33      2.04 o 
   5  -8   1        5.51        7.87      1.42 o 
  -6  -7   1        1.11        2.34      1.04 o 
  -5  -7   1        7.40        5.66      1.09 o 
  -4  -7   1        4.83        3.94      0.95 o 
  -3  -7   1       16.50       16.45      1.28 o 
  -2  -7   1        0.76        1.44      0.63 o 
  -1  -7   1        0.26        0.39      0.60 o 
   0  -7   1      127.55      125.98      2.44 o 
   1  -7   1      308.47      303.27     15.52 o 
   2  -7   1        7.94        5.05      0.61 o 
   3  -7   1        0.13       -0.07      0.50 o 
   4  -7   1       53.95       59.20      2.25 o 
   5  -7   1       62.75       73.56      2.69 o 
  -6  -6   1        4.68        5.64      1.25 o 
  -5  -6   1      133.50      150.07      3.27 o 
  -4  -6   1       20.54       15.81      0.88 o 
  -3  -6   1      163.72      168.89      9.61 o 
  -2  -6   1      230.06      231.96      2.34 o 
  -1  -6   1       39.82       32.59      0.56 o 
   0  -6   1       23.52       35.11      1.32 o 
   1  -6   1       82.23       88.84      2.47 o 
   2  -6   1      303.10      291.37      9.59 o 
   3  -6   1      210.11      189.23      7.44 o 
   4  -6   1       29.26       33.88      2.00 o 
   5  -6   1       15.14       18.28      1.12 o 
   6  -6   1        7.31        8.42      1.22 o 
  -6  -5   1        5.41        2.92      1.14 o 
  -5  -5   1        1.17        0.02      0.77 o 
  -4  -5   1      112.91      118.12      2.55 o 
  -3  -5   1      194.76      212.61      2.83 o 
  -2  -5   1       45.06       48.84      0.92 o 
  -1  -5   1      545.49      513.96     15.48 o 
   0  -5   1      128.79      142.46      2.16 o 
   1  -5   1        8.85       10.51      0.41 o 
   2  -5   1       11.31        7.70      0.46 o 
   3  -5   1       18.56       14.69      0.69 o 
   4  -5   1       15.98       14.66      0.74 o 
   5  -5   1       72.54       79.81      1.82 o 
   6  -5   1      165.99      176.97      2.91 o 
  -6  -4   1        8.30       10.07      1.42 o 
  -5  -4   1       14.54       12.11      1.25 o 
  -4  -4   1      109.23      113.75      2.48 o 
  -3  -4   1      539.63      538.55      4.50 o 
  -2  -4   1       27.47       26.48      0.91 o 
  -1  -4   1        0.61        0.50      0.15 o 
   0  -4   1      136.20      111.99      2.10 o 
   1  -4   1        1.91        1.22      0.22 o 
   2  -4   1       59.51       69.01      3.09 o 
   3  -4   1       18.03       13.81      0.69 o 
   4  -4   1       73.53       72.01      3.47 o 
   5  -4   1       34.64       35.78      1.33 o 
   6  -4   1       16.76       18.59      1.79 o 
  -7  -3   1        2.26        1.46      1.21 o 
  -6  -3   1        4.46        2.46      1.07 o 
  -5  -3   1        6.09        7.22      1.11 o 
  -4  -3   1      114.37      119.46      2.55 o 
  -3  -3   1      236.77      299.49      3.39 o 
  -2  -3   1      422.84      484.74      8.06 o 
  -1  -3   1     1701.47     1653.37      6.94 o 
   0  -3   1     1207.39     1223.77     24.12 o 
   1  -3   1     1037.13     1009.49     41.10 o 
   2  -3   1        0.58        2.67      0.28 o 
   3  -3   1      116.32      103.07      3.76 o 
   4  -3   1      225.82      214.31      4.44 o 
   5  -3   1      145.09      138.03      3.11 o 
   6  -3   1       18.42       20.47      1.83 o 
   7  -3   1        0.09        1.60      1.28 o 
  -7  -2   1       10.85       14.32      1.74 o 
  -6  -2   1        2.75        4.25      1.14 o 
  -5  -2   1       35.61       39.47      1.86 o 
  -4  -2   1        6.33        3.83      0.81 o 
  -3  -2   1     1301.24     1421.40      7.54 o 
  -2  -2   1      829.24      822.63     11.03 o 
  -1  -2   1     2643.60     2730.35     10.58 o 
   0  -2   1     3658.34     3465.16     61.34 o 
   1  -2   1     2482.69     2307.48     89.90 o 
   2  -2   1     1244.80     1248.61     39.71 o 
   3  -2   1       54.15       55.03      3.29 o 
   4  -2   1       28.35       25.26      0.95 o 
   5  -2   1        0.37        0.14      0.77 o 
   6  -2   1      118.57      121.74      3.36 o 
   7  -2   1        0.69       -0.46      1.16 o 
  -7  -1   1       12.06       12.51      1.74 o 
  -6  -1   1       86.22       87.67      2.90 o 
  -5  -1   1      155.91      151.37      3.34 o 
  -4  -1   1        7.44        5.94      0.91 o 
  -3  -1   1      555.11      594.36      4.83 o 
  -2  -1   1      561.00      536.70      2.69 o 
  -1  -1   1      674.78      707.88      3.81 o 
   0  -1   1     1712.52     1597.57     60.38 o 
   1  -1   1      916.25      829.46     22.16 o 
   2  -1   1        2.06        3.64      0.27 o 
   3  -1   1      179.80      199.94      5.45 o 
   4  -1   1       10.82        9.05      1.02 o 
   5  -1   1        0.10       -0.39      0.74 o 
   6  -1   1      172.84      188.13      4.08 o 
   7  -1   1       28.25       30.77      2.18 o 
  -7   0   1        0.01       -1.64      1.09 o 
  -6   0   1       15.61       13.53      1.39 o 
  -5   0   1      151.13      144.52      3.23 o 
  -4   0   1       23.87       28.52      1.39 o 
  -3   0   1      333.65      410.04      4.01 o 
  -2   0   1        6.76        9.66      0.45 o 
  -1   0   1      184.24      179.23      5.59 o 
   1   0   1     5782.98     5179.43    700.84 o 
   2   0   1       87.79       90.06      1.53 o 
   3   0   1       52.31       56.81      1.55 o 
   4   0   1      300.97      313.95      4.01 o 
   5   0   1      595.52      604.20      6.29 o 
   6   0   1      237.39      239.34      4.50 o 
   7   0   1        1.16        1.90      1.21 o 
  -7   1   1        0.89        0.56      1.04 o 
  -6   1   1        4.69        6.78      1.25 o 
  -5   1   1      244.78      237.23      4.11 o 
  -4   1   1      193.65      185.30      3.20 o 
  -3   1   1        0.02        0.94      0.34 o 
  -2   1   1      680.33      647.43     15.39 o 
  -1   1   1      136.83      136.56      2.82 o 
   0   1   1     4059.81     3406.24    215.80 o 
   1   1   1       22.85       25.18      0.63 o 
   2   1   1     1462.35     1442.78      6.43 o 
   3   1   1      253.38      268.86      3.16 o 
   4   1   1      242.36      266.63      3.69 o 
   5   1   1        2.99        3.16      0.97 o 
   6   1   1       72.00       73.82      2.72 o 
   7   1   1        9.30       10.33      1.60 o 
  -6   2   1        6.97        8.63      1.39 o 
  -5   2   1       68.64       65.93      2.34 o 
  -4   2   1        3.68        4.65      0.70 o 
  -3   2   1       22.80       21.10      1.73 o 
  -2   2   1      161.61      162.87      6.44 o 
  -1   2   1      134.65      126.70      4.64 o 
   0   2   1       48.73       60.19      0.77 o 
   1   2   1      844.95      750.30     25.33 o 
   2   2   1      492.18      491.63      3.48 o 
   3   2   1      954.88     1118.29      6.43 o 
   4   2   1      341.67      352.68      4.18 o 
   5   2   1       42.70       45.92      1.95 o 
   6   2   1       21.73       23.88      1.79 o 
   7   2   1        0.50        0.93      1.09 o 
  -6   3   1        5.17        5.15      1.11 o 
  -5   3   1       19.85       18.68      1.05 o 
  -4   3   1      162.82      160.02      2.20 o 
  -3   3   1       63.20       72.05      3.12 o 
  -2   3   1       75.92       80.33      2.54 o 
  -1   3   1      117.12      111.68      1.32 o 
   0   3   1      106.24       90.93      2.82 o 
   1   3   1      250.51      244.01      1.90 o 
   2   3   1        7.01        6.87      0.65 o 
   3   3   1       35.38       33.74      1.28 o 
   4   3   1        0.09       -0.21      0.58 o 
   5   3   1      131.19      130.02      2.99 o 
   6   3   1       86.53       88.44      2.83 o 
   7   3   1        2.41        2.39      1.18 o 
  -6   4   1        3.06        2.74      1.14 o 
  -5   4   1      324.59      316.85      8.08 o 
  -4   4   1      338.96      329.33      3.16 o 
  -3   4   1        0.43        0.11      0.28 o 
  -2   4   1      130.09      141.16      4.16 o 
  -1   4   1      414.34      438.34      6.26 o 
   0   4   1     3486.54     3251.66    118.06 o 
   1   4   1     1323.82     1362.71      6.00 o 
   2   4   1       21.93       27.76      0.69 o 
   3   4   1      560.05      649.03      4.78 o 
   4   4   1       15.81       16.80      1.21 o 
   5   4   1       67.33       67.20      2.25 o 
   6   4   1        6.64        7.01      1.28 o 
   7   4   1        1.21        2.23      1.18 o 
  -6   5   1        0.80       -0.37      0.64 o 
  -5   5   1       16.60       15.24      1.02 o 
  -4   5   1       25.51       22.54      1.02 o 
  -3   5   1      279.56      257.61      9.16 o 
  -2   5   1       28.83       29.82      0.66 o 
  -1   5   1      709.11      723.38     22.18 o 
   0   5   1        7.53       16.13      1.16 o 
   1   5   1       87.12      102.36      1.11 o 
   2   5   1       24.00       22.03      0.74 o 
   3   5   1        0.02        0.48      0.33 o 
   4   5   1      379.55      395.33      4.39 o 
   5   5   1      126.43      125.17      2.92 o 
   6   5   1       78.36       89.25      2.81 o 
   7   5   1       17.11       18.05      1.76 o 
  -6   6   1        1.35        0.79      1.01 o 
  -5   6   1       38.20       40.37      1.47 o 
  -4   6   1        3.43        3.04      1.49 o 
  -3   6   1       65.50       61.01      3.36 o 
  -2   6   1        0.04        0.53      0.31 o 
  -1   6   1      227.24      251.53      6.09 o 
   0   6   1      439.91      403.24      4.06 o 
   1   6   1      186.19      170.95      2.67 o 
   2   6   1       55.14       65.04      3.42 o 
   3   6   1       62.94       66.64      4.07 o 
   4   6   1       18.14       17.31      1.54 o 
   5   6   1       29.83       25.92      2.53 o 
   6   6   1        3.35        2.53      1.09 o 
  -5   7   1        8.65        6.21      0.92 o 
  -4   7   1       18.64       17.43      1.05 o 
  -3   7   1       10.74       10.53      1.14 o 
  -2   7   1        1.07        0.43      0.33 o 
  -1   7   1       24.59       25.22      1.72 o 
   0   7   1      906.71      882.06      6.50 o 
   1   7   1      550.86      501.47      4.92 o 
   2   7   1       60.52       67.41      1.95 o 
   3   7   1        0.40        1.07      0.65 o 
   4   7   1        2.28        2.41      0.79 o 
   5   7   1        8.54        8.52      1.16 o 
   6   7   1       31.05       22.51      1.69 o 
  -5   8   1       36.25       43.88      2.37 o 
  -4   8   1        9.95       14.48      1.51 o 
  -3   8   1       52.16       61.33      2.37 o 
  -2   8   1       29.80       27.43      1.22 o 
  -1   8   1        0.60        1.39      0.50 o 
   0   8   1       31.95       40.63      1.79 o 
   1   8   1        0.08        1.09      0.70 o 
   2   8   1        0.41        2.60      0.86 o 
   3   8   1        2.09        3.43      0.88 o 
   4   8   1      137.23      132.11      3.25 o 
   5   8   1        2.97        2.20      0.97 o 
   6   8   1        5.12        6.47      1.18 o 
  -4   9   1        0.13       -0.42      0.95 o 
  -3   9   1        5.77        7.52      1.21 o 
  -2   9   1       38.24       35.90      4.36 o 
  -1   9   1      161.58      156.08     14.90 o 
   0   9   1       83.96       94.89      2.65 o 
   1   9   1      133.87      118.81      2.85 o 
   2   9   1       11.31       11.07      1.30 o 
   3   9   1       30.78       32.42      1.74 o 
   4   9   1        1.29        0.30      0.91 o 
   5   9   1        2.33        1.86      1.07 o 
  -4  10   1        0.93        3.53      1.18 o 
  -3  10   1        4.29        4.90      1.25 o 
  -2  10   1        5.18        8.01      1.32 o 
  -1  10   1       40.46       41.15      3.14 o 
   0  10   1        0.23       -1.35      0.91 o 
   1  10   1        1.36        1.09      0.97 o 
   2  10   1      128.53      117.14      3.09 o 
   3  10   1       23.75       26.52      1.72 o 
   4  10   1        0.00       -0.09      0.88 o 
   5  10   1       13.04       12.90      1.51 o 
  -3  11   1        4.38        2.65      1.14 o 
  -2  11   1        2.67        3.18      1.18 o 
  -1  11   1        6.48        8.79      1.14 o 
   0  11   1       12.78       17.68      1.69 o 
   1  11   1       95.48       89.25      2.88 o 
   2  11   1        2.95        4.78      1.21 o 
   3  11   1        6.79       11.42      1.51 o 
   4  11   1        9.52        9.84      1.42 o 
  -2  12   1       12.42       14.27      1.65 o 
  -1  12   1       16.82       19.03      1.72 o 
   0  12   1        4.27        5.27      1.21 o 
   1  12   1        0.90        1.00      1.07 o 
   2  12   1        0.07       -0.19      1.00 o 
   3  12   1       10.91       13.88      1.65 o 
  -1  13   1        1.16        0.93      1.23 o 
   0  13   1        2.56        3.30      0.76 o 
   1  13   1        0.00       -1.16      0.95 o 
   2  13   1        1.67        0.91      1.04 o 
  -2 -12   2        4.61        6.89      1.35 o 
  -1 -12   2        1.50        0.02      1.02 o 
   0 -12   2       10.88       10.85      1.47 o 
   1 -12   2        0.60        0.69      0.72 o 
   2 -12   2        2.60        2.00      1.21 o 
  -4 -11   2        0.62       -1.39      1.00 o 
  -3 -11   2        2.20        2.92      1.14 o 
  -2 -11   2        3.94        7.68      1.30 o 
  -1 -11   2       17.28       19.03      1.55 o 
   0 -11   2       10.58        9.55      0.93 o 
   1 -11   2       14.60       16.28      1.11 o 
   2 -11   2        9.62       12.04      1.03 o 
  -4 -10   2        8.17       10.93      1.53 o 
  -3 -10   2        1.60        5.17      1.14 o 
  -2 -10   2       21.20       27.15      1.69 o 
  -1 -10   2        4.69        6.10      1.14 o 
   0 -10   2        9.57       10.26      0.88 o 
   1 -10   2       44.85       50.10      6.21 o 
   2 -10   2       28.92       28.16      2.69 o 
   3 -10   2        1.38        0.94      0.73 o 
  -5  -9   2        0.37       -0.46      0.93 o 
  -4  -9   2        2.81        4.34      1.14 o 
  -3  -9   2        3.21        2.51      0.95 o 
  -2  -9   2      164.86      171.65      3.50 o 
  -1  -9   2        1.97        3.06      0.88 o 
   0  -9   2        5.99        4.62      0.97 o 
   1  -9   2        7.51       10.86      1.00 o 
   2  -9   2       64.27       72.98      4.08 o 
   3  -9   2       50.79       53.32      3.49 o 
   4  -9   2        4.61        6.36      1.21 o 
  -5  -8   2        2.69        2.02      1.02 o 
  -4  -8   2        6.11        6.61      1.18 o 
  -3  -8   2       46.29       46.94      1.95 o 
  -2  -8   2       10.55       10.98      1.14 o 
  -1  -8   2        2.35        4.69      0.86 o 
   0  -8   2       39.94       32.00      1.51 o 
   1  -8   2        1.96        1.17      0.51 o 
   2  -8   2       77.09       85.25      4.93 o 
   3  -8   2        3.47        1.83      0.65 o 
   4  -8   2        2.21        1.61      0.71 o 
   5  -8   2        4.63        6.66      1.25 o 
  -6  -7   2        0.21        0.56      1.00 o 
  -5  -7   2        1.52        2.23      0.91 o 
  -4  -7   2       62.05       55.81      2.18 o 
  -3  -7   2       13.28       11.12      1.11 o 
  -2  -7   2        2.24        3.64      0.79 o 
  -1  -7   2       19.15       21.35      1.23 o 
   0  -7   2        3.66        7.47      0.88 o 
   1  -7   2      139.73      129.60      6.73 o 
   2  -7   2       79.80       81.42      6.60 o 
   3  -7   2       47.53       50.53      3.91 o 
   4  -7   2        0.43        0.08      0.52 o 
   5  -7   2       58.92       72.33      2.67 o 
  -6  -6   2        1.78        2.76      1.23 o 
  -5  -6   2        0.31        1.00      0.86 o 
  -4  -6   2      114.78      109.95      2.53 o 
  -3  -6   2       42.47       42.81      1.11 o 
  -2  -6   2      209.40      226.63      2.25 o 
  -1  -6   2      102.79       89.63      1.08 o 
   0  -6   2      278.59      251.84      3.78 o 
   1  -6   2       30.15       16.32      0.75 o 
   2  -6   2        0.88        4.44      0.44 o 
   3  -6   2      189.60      198.85      4.77 o 
   4  -6   2       76.47       71.45      4.07 o 
   5  -6   2        2.22        2.40      0.70 o 
   6  -6   2        7.10        9.25      1.04 o 
  -6  -5   2        0.79        2.41      1.09 o 
  -5  -5   2        1.05        0.46      0.91 o 
  -4  -5   2       74.83       67.30      2.04 o 
  -3  -5   2      406.48      437.31      4.20 o 
  -2  -5   2      882.34      971.15     22.06 o 
  -1  -5   2      337.88      343.88      4.18 o 
   0  -5   2      124.24      111.27      4.48 o 
   1  -5   2       16.26        9.61      0.41 o 
   2  -5   2      153.66      145.11      4.32 o 
   3  -5   2       31.76       30.04      1.45 o 
   4  -5   2      133.56      125.74      5.02 o 
   5  -5   2       11.24       10.78      0.78 o 
   6  -5   2       16.60       17.38      1.81 o 
  -6  -4   2       18.73       19.19      1.62 o 
  -5  -4   2       33.67       36.34      1.81 o 
  -4  -4   2        1.80        3.67      0.88 o 
  -3  -4   2      204.41      218.91      2.12 o 
  -2  -4   2        3.07        5.85      0.42 o 
  -1  -4   2       14.26       15.76      0.50 o 
   0  -4   2       36.89       36.99      1.42 o 
   1  -4   2      662.52      625.72     25.85 o 
   2  -4   2      348.95      361.09     10.93 o 
   3  -4   2      185.77      185.84      7.21 o 
   4  -4   2        2.31        3.93      0.47 o 
   5  -4   2       30.83       30.71      1.20 o 
   6  -4   2        9.86       11.65      1.53 o 
  -6  -3   2        7.31        5.92      1.23 o 
  -5  -3   2        0.47       -0.23      0.74 o 
  -4  -3   2        6.77        9.58      1.04 o 
  -3  -3   2      137.16      141.97      2.55 o 
  -2  -3   2      360.68      410.59      2.45 o 
  -1  -3   2       61.25       59.17      1.09 o 
   0  -3   2     1557.81     1503.41     65.56 o 
   1  -3   2       74.02       60.92      2.34 o 
   2  -3   2        7.96       10.09      0.43 o 
   3  -3   2       56.46       52.05      2.04 o 
   4  -3   2       60.91       53.24      2.84 o 
   5  -3   2      258.82      258.37      4.27 o 
   6  -3   2       48.23       46.99      2.32 o 
   7  -3   2        0.67       -0.16      1.18 o 
  -6  -2   2        0.63        0.30      0.93 o 
  -5  -2   2       73.52       71.77      2.37 o 
  -4  -2   2       60.43       66.37      2.04 o 
  -3  -2   2      173.84      180.85      2.98 o 
  -2  -2   2     1968.59     2113.55      8.52 o 
  -1  -2   2      871.82      927.17      4.69 o 
   0  -2   2      110.43      103.18      3.88 o 
   1  -2   2        4.55        4.13      0.26 o 
   2  -2   2      296.48      277.57     12.77 o 
   3  -2   2      270.77      278.64     17.29 o 
   4  -2   2       88.87       90.45      2.30 o 
   5  -2   2       60.57       60.87      2.18 o 
   6  -2   2        1.17        2.11      1.11 o 
   7  -2   2       14.21       14.39      1.86 o 
  -6  -1   2       18.95       15.94      1.58 o 
  -5  -1   2      103.28       94.33      2.76 o 
  -4  -1   2      185.39      187.99      3.30 o 
  -3  -1   2      195.48      214.23      2.14 o 
  -2  -1   2      104.21      135.43      2.02 o 
  -1  -1   2      599.25      618.49      3.69 o 
   0  -1   2     1745.04     1650.87     68.66 o 
   1  -1   2    14623.63    11953.91    762.09 o 
   2  -1   2      102.93       88.89      3.09 o 
   3  -1   2      113.01      125.73      2.25 o 
   4  -1   2       73.65       69.36      2.00 o 
   5  -1   2       59.08       59.78      2.23 o 
   6  -1   2       48.30       47.71      2.20 o 
   7  -1   2        2.43        2.44      1.25 o 
  -6   0   2       30.32       26.01      1.83 o 
  -5   0   2      383.06      385.98      5.34 o 
  -4   0   2        9.21       10.21      1.04 o 
  -3   0   2      319.77      338.55      2.69 o 
  -2   0   2       49.60       55.62      1.37 o 
  -1   0   2      458.24      457.53      7.99 o 
   0   0   2       94.55      103.02      3.20 o 
   1   0   2      331.69      328.03     18.37 o 
   2   0   2      606.72      646.11      4.18 o 
   3   0   2      303.40      334.09      3.53 o 
   4   0   2       30.89       27.48      1.44 o 
   5   0   2      465.10      486.62      5.69 o 
   6   0   2       16.04       12.55      1.42 o 
   7   0   2       36.58       37.57      2.30 o 
  -6   1   2        7.70        5.04      1.23 o 
  -5   1   2        5.22        4.57      1.04 o 
  -4   1   2       32.38       33.39      1.51 o 
  -3   1   2      134.58      145.55      1.81 o 
  -2   1   2        1.02        0.98      0.27 o 
  -1   1   2     4087.96     4055.28     96.20 o 
   0   1   2      124.99      129.45      4.10 o 
   1   1   2     7950.87     7828.04     41.09 o 
   2   1   2      404.42      425.98      3.34 o 
   3   1   2      321.77      350.47      3.62 o 
   4   1   2      324.59      348.59      4.18 o 
   5   1   2       36.65       39.73      1.88 o 
   6   1   2        1.32        0.97      1.02 o 
   7   1   2        0.17        0.77      1.00 o 
  -6   2   2        2.47        2.53      1.11 o 
  -5   2   2       82.16       81.85      2.58 o 
  -4   2   2       33.85       33.33      2.00 o 
  -3   2   2      431.45      443.56      3.61 o 
  -2   2   2     1456.40     1526.61     27.53 o 
  -1   2   2      254.65      278.66      2.82 o 
   0   2   2     1697.04     1563.40     63.99 o 
   1   2   2     1180.02     1189.37      5.43 o 
   2   2   2       41.86       56.27      1.28 o 
   3   2   2        6.64        9.47      0.88 o 
   4   2   2       49.93       39.26      1.58 o 
   5   2   2       20.96       23.30      1.53 o 
   6   2   2      151.14      152.18      3.60 o 
   7   2   2        3.44        3.83      1.28 o 
  -6   3   2       19.61       19.91      1.74 o 
  -5   3   2        8.72        9.60      0.90 o 
  -4   3   2      195.72      195.62      3.05 o 
  -3   3   2      322.07      333.71     14.57 o 
  -2   3   2       36.61       50.87      2.21 o 
  -1   3   2      250.16      261.42     14.08 o 
   0   3   2      150.66      145.71      5.11 o 
   1   3   2     1060.96     1074.47     22.96 o 
   2   3   2       11.99       16.55      0.73 o 
   3   3   2      539.22      550.25      4.46 o 
   4   3   2      103.17       87.83      2.18 o 
   5   3   2        2.12        4.18      1.00 o 
   6   3   2        0.02       -0.84      0.88 o 
   7   3   2        2.77        5.24      1.30 o 
  -6   4   2        4.22        5.55      1.32 o 
  -5   4   2       47.51       41.53      2.13 o 
  -4   4   2       14.86       15.75      0.92 o 
  -3   4   2       11.01       13.56      0.60 o 
  -2   4   2       23.82       27.91      0.72 o 
  -1   4   2      172.28      199.82     15.13 o 
   0   4   2     5845.34     5510.87    367.98 o 
   1   4   2      666.47      662.94     30.16 o 
   2   4   2      217.82      224.59      1.79 o 
   3   4   2        0.06        0.32      0.41 o 
   4   4   2      241.57      251.01      3.55 o 
   5   4   2      495.24      485.99      5.55 o 
   6   4   2       17.83       17.08      1.55 o 
   7   4   2        1.46        1.44      1.16 o 
  -6   5   2       11.40       11.77      1.13 o 
  -5   5   2       13.61       13.44      1.05 o 
  -4   5   2       60.43       63.20      1.55 o 
  -3   5   2       26.36       24.35      0.95 o 
  -2   5   2     1032.31      996.13     19.44 o 
  -1   5   2       36.89       38.02      1.07 o 
   0   5   2      214.46      278.91      8.44 o 
   1   5   2      516.92      616.26     22.30 o 
   2   5   2        9.08       10.68      0.53 o 
   3   5   2      125.69      128.16      2.11 o 
   4   5   2       25.74       25.81      0.97 o 
   5   5   2       15.31       17.98      1.44 o 
   6   5   2        6.54        7.56      1.30 o 
   7   5   2        9.45       11.79      1.62 o 
  -5   6   2        2.94        3.53      0.77 o 
  -4   6   2        2.16        2.14      0.61 o 
  -3   6   2        0.80        0.86      0.52 o 
  -2   6   2       41.91       46.44      0.99 o 
  -1   6   2      257.04      231.32      1.49 o 
   0   6   2      273.87      263.49      7.70 o 
   1   6   2      227.57      231.29     12.03 o 
   2   6   2       43.35       43.00      1.00 o 
   3   6   2      129.31      136.99      6.17 o 
   4   6   2        3.75        4.14      0.71 o 
   5   6   2       23.75       21.50      1.49 o 
   6   6   2       74.74       67.43      2.59 o 
   7   6   2        4.58        4.78      1.39 o 
  -5   7   2       17.35       19.72      1.22 o 
  -4   7   2        4.97        5.74      0.75 o 
  -3   7   2       89.59       95.08      2.48 o 
  -2   7   2        8.08        5.25      0.46 o 
  -1   7   2       47.34       38.52      0.67 o 
   0   7   2       18.55       18.22      1.23 o 
   1   7   2      187.96      181.00      3.04 o 
   2   7   2       38.54       38.52      1.60 o 
   3   7   2      153.60      145.03      2.99 o 
   4   7   2      163.12      163.90      3.93 o 
   5   7   2       24.50       22.97      1.53 o 
   6   7   2       21.29       21.33      1.67 o 
  -5   8   2       47.86       53.14      2.62 o 
  -4   8   2       51.56       57.85      2.41 o 
  -3   8   2       45.04       55.30      2.32 o 
  -2   8   2      362.97      347.69      4.90 o 
  -1   8   2      115.10      108.11      2.76 o 
   0   8   2      300.31      284.82      4.13 o 
   1   8   2      246.83      256.49      3.85 o 
   2   8   2      230.89      213.82      3.60 o 
   3   8   2        5.07        6.52      1.02 o 
   4   8   2        0.11        0.51      0.84 o 
   5   8   2        3.77        3.69      1.09 o 
   6   8   2        7.16        5.52      1.30 o 
  -4   9   2       18.79       23.37      1.86 o 
  -3   9   2        4.97        3.64      1.14 o 
  -2   9   2       22.57       27.80      1.79 o 
  -1   9   2       54.74       48.61      3.43 o 
   0   9   2      219.39      211.75      3.85 o 
   1   9   2       18.62       18.56      1.51 o 
   2   9   2      167.57      157.40      3.39 o 
   3   9   2       17.68       18.33      1.44 o 
   4   9   2       94.20       91.87      2.92 o 
   5   9   2       25.10       26.64      1.90 o 
   6   9   2       13.87       17.24      1.69 o 
  -4  10   2       15.16       20.03      1.76 o 
  -3  10   2        4.78        6.66      1.39 o 
  -2  10   2        2.82        2.72      1.11 o 
  -1  10   2        7.92        6.07      1.02 o 
   0  10   2        0.55        1.32      1.00 o 
   1  10   2       40.75       40.01      1.93 o 
   2  10   2       10.12       10.00      1.37 o 
   3  10   2       99.55       93.73      2.95 o 
   4  10   2        3.71        3.50      1.09 o 
   5  10   2        0.72        0.42      1.04 o 
  -3  11   2        6.29        7.73      1.39 o 
  -2  11   2        6.90        4.22      1.28 o 
  -1  11   2        5.61        4.18      1.25 o 
   0  11   2       42.24       40.03      2.18 o 
   1  11   2       54.92       54.56      2.32 o 
   2  11   2        6.50        6.78      1.30 o 
   3  11   2        1.33        2.09      1.09 o 
   4  11   2        3.35        5.15      1.14 o 
  -2  12   2        7.08       10.93      1.67 o 
  -1  12   2        1.31        0.49      1.16 o 
   0  12   2       12.48       10.70      1.62 o 
   1  12   2        1.46        0.72      0.97 o 
   2  12   2        1.07        1.18      1.07 o 
   3  12   2        1.61        0.46      1.16 o 
   4  12   2        9.38       12.90      1.76 o 
  -1  13   2        7.53        7.38      1.58 o 
   0  13   2        5.56        4.59      1.28 o 
   1  13   2       17.13       19.79      1.86 o 
   2  13   2        2.95        2.58      1.28 o 
  -2 -12   3        0.67        2.20      1.21 o 
  -1 -12   3       13.01       12.65      1.08 o 
   0 -12   3        0.02        0.05      0.91 o 
   1 -12   3        9.04       10.63      1.49 o 
  -3 -11   3        2.99        3.36      1.11 o 
  -2 -11   3       14.81       17.73      1.55 o 
  -1 -11   3        2.97        4.41      1.14 o 
   0 -11   3       16.75       16.26      1.12 o 
   1 -11   3       11.90       10.42      1.42 o 
   2 -11   3       16.80       16.94      1.74 o 
   3 -11   3        3.05        2.55      1.23 o 
  -4 -10   3       13.97       15.83      1.67 o 
  -3 -10   3        7.48        8.40      1.30 o 
  -2 -10   3        1.80        3.48      1.02 o 
  -1 -10   3       36.45       31.16      1.79 o 
   0 -10   3       39.96       43.55      3.28 o 
   1 -10   3        2.43        2.33      0.80 o 
   2 -10   3       10.46       13.30      1.55 o 
   3 -10   3        7.29        7.75      1.49 o 
  -4  -9   3        0.14        1.18      0.84 o 
  -3  -9   3       11.06       11.67      1.39 o 
  -2  -9   3       89.21       80.85      2.51 o 
  -1  -9   3       42.52       42.54      1.83 o 
   0  -9   3       72.34       71.14      4.83 o 
   1  -9   3       22.00       22.00      1.72 o 
   2  -9   3       13.93       17.00      1.02 o 
   3  -9   3       15.79       15.34      1.67 o 
   4  -9   3       23.58       24.04      1.95 o 
  -5  -8   3        0.70        0.51      0.95 o 
  -4  -8   3       23.55       26.08      1.74 o 
  -3  -8   3        1.32        1.86      0.88 o 
  -2  -8   3        5.23        6.15      1.00 o 
  -1  -8   3        7.96        9.31      1.07 o 
   0  -8   3        9.83        9.36      0.75 o 
   1  -8   3       55.08       48.15      2.31 o 
   2  -8   3        7.70        7.14      0.77 o 
   3  -8   3       16.11       20.25      2.73 o 
   4  -8   3        0.68        1.18      1.09 o 
  -5  -7   3        2.46        5.92      1.18 o 
  -4  -7   3      144.53      137.54      3.34 o 
  -3  -7   3       42.00       46.39      1.90 o 
  -2  -7   3        1.86        1.16      0.67 o 
  -1  -7   3        2.03        0.81      0.60 o 
   0  -7   3       15.89       13.67      0.74 o 
   1  -7   3        6.91        4.05      0.57 o 
   2  -7   3       96.01       80.77      4.12 o 
   3  -7   3       15.42       18.47      0.99 o 
   4  -7   3       66.56       72.40      2.83 o 
  -5  -6   3        0.66       -1.09      0.84 o 
  -4  -6   3       12.55       12.60      1.21 o 
  -3  -6   3       46.64       51.13      1.36 o 
  -2  -6   3      153.01      152.37      1.38 o 
  -1  -6   3      120.88      136.32      5.20 o 
   0  -6   3      386.36      413.26     16.96 o 
   1  -6   3       55.38       53.50      2.79 o 
   2  -6   3      176.50      165.86      5.87 o 
   3  -6   3        1.81        3.74      0.48 o 
   4  -6   3       42.02       48.53      1.12 o 
   5  -6   3       86.40       85.27      4.55 o 
   6  -6   3       16.15       18.66      1.76 o 
  -6  -5   3        3.55        3.60      1.21 o 
  -5  -5   3        8.90        8.40      1.21 o 
  -4  -5   3        2.53        3.36      0.84 o 
  -3  -5   3       80.25       81.62      1.53 o 
  -2  -5   3       89.66       79.47      1.28 o 
  -1  -5   3       50.05       50.50      0.91 o 
   0  -5   3       10.80        9.95      0.41 o 
   1  -5   3      256.22      229.77      7.44 o 
   2  -5   3      385.89      313.93      8.97 o 
   3  -5   3      169.53      159.50      7.04 o 
   4  -5   3        0.69        0.77      1.17 o 
   5  -5   3       37.04       40.58      2.05 o 
   6  -5   3       10.56       10.49      1.51 o 
  -6  -4   3        0.04        0.77      0.93 o 
  -5  -4   3        6.23        7.68      1.16 o 
  -4  -4   3       16.12       17.20      1.28 o 
  -3  -4   3        6.65        7.59      0.60 o 
  -2  -4   3        2.43        1.53      0.44 o 
  -1  -4   3      337.33      332.27      5.35 o 
   0  -4   3       43.32       44.07      1.67 o 
   1  -4   3       17.58       24.60      0.68 o 
   2  -4   3      194.88      159.76      5.42 o 
   3  -4   3        2.90        2.35      0.39 o 
   4  -4   3       90.80       97.88      4.81 o 
   5  -4   3       21.50       21.88      1.29 o 
   6  -4   3       22.22       23.55      1.83 o 
  -6  -3   3        1.18        1.69      1.07 o 
  -5  -3   3       13.47       11.23      1.32 o 
  -4  -3   3      325.43      329.26      6.08 o 
  -3  -3   3       83.60       86.65      1.45 o 
  -2  -3   3      130.42      143.94      2.23 o 
  -1  -3   3       40.26       35.83      1.02 o 
   0  -3   3     1002.84     1015.19     33.12 o 
   1  -3   3      777.08      786.88     24.41 o 
   2  -3   3       63.35       82.64      1.85 o 
   3  -3   3       94.24       85.62      3.38 o 
   4  -3   3       39.61       40.04      1.70 o 
   5  -3   3       56.11       56.74      2.25 o 
   6  -3   3       43.64       44.32      2.27 o 
   7  -3   3        1.28        1.23      1.21 o 
  -6  -2   3        2.36        0.74      0.95 o 
  -5  -2   3      253.87      235.19      4.27 o 
  -4  -2   3      105.70      102.01      2.15 o 
  -3  -2   3      210.30      222.05      2.28 o 
  -2  -2   3      245.30      266.17      3.02 o 
  -1  -2   3      425.12      418.02      3.27 o 
   0  -2   3        0.12        7.61      4.35 o 
   1  -2   3       50.38       44.17      1.64 o 
   2  -2   3       11.77        6.00      0.35 o 
   3  -2   3      559.18      538.92     22.01 o 
   4  -2   3        0.59        0.36      0.47 o 
   5  -2   3        2.99        5.17      1.09 o 
   6  -2   3       35.50       35.78      2.00 o 
   7  -2   3       50.57       49.96      2.53 o 
  -6  -1   3       17.07       13.99      1.53 o 
  -5  -1   3       19.29       14.99      1.35 o 
  -4  -1   3        0.79        0.95      0.49 o 
  -3  -1   3      470.43      434.81      8.67 o 
  -2  -1   3      408.43      488.38      4.13 o 
  -1  -1   3      204.55      216.41      2.37 o 
   0  -1   3      165.42      171.61      6.78 o 
   1  -1   3    13012.76    11749.36    754.85 o 
   2  -1   3      177.42      137.98      9.03 o 
   3  -1   3        0.81        0.99      0.39 o 
   4  -1   3        5.44        8.28      0.97 o 
   5  -1   3        4.88        5.01      1.07 o 
   6  -1   3       58.20       62.61      2.46 o 
   7  -1   3       53.22       53.02      2.58 o 
  -6   0   3       11.76       12.51      1.53 o 
  -5   0   3      111.79      103.19      2.95 o 
  -4   0   3      273.39      283.23      2.96 o 
  -3   0   3      704.45      678.20      6.49 o 
  -2   0   3      116.39      131.97      2.18 o 
  -1   0   3       18.37       24.84      0.60 o 
   0   0   3      267.77      261.82      7.31 o 
   1   0   3      930.31      944.89     29.45 o 
   2   0   3      384.17      401.49     29.61 o 
   3   0   3      338.68      344.35      3.69 o 
   4   0   3      414.30      426.96      4.69 o 
   5   0   3        0.11       -0.05      0.88 o 
   6   0   3       80.89       80.20      2.72 o 
   7   0   3       47.66       47.78      2.44 o 
  -6   1   3        1.24        0.14      0.88 o 
  -5   1   3       10.17        8.54      1.23 o 
  -4   1   3       23.15       16.84      0.89 o 
  -3   1   3       29.86       22.74      0.68 o 
  -2   1   3       19.20       11.09      0.58 o 
  -1   1   3     1528.43     1510.28     60.17 o 
   0   1   3      530.87      532.39     14.64 o 
   1   1   3        7.45        4.44      0.44 o 
   2   1   3       31.09       33.00      1.07 o 
   3   1   3       50.47       56.27      1.60 o 
   4   1   3       29.37       26.94      1.37 o 
   5   1   3      407.37      410.11      5.22 o 
   6   1   3       68.14       69.36      2.60 o 
   7   1   3        0.73       -0.97      0.88 o 
  -6   2   3        5.11        7.43      1.23 o 
  -5   2   3        0.12       -0.07      0.79 o 
  -4   2   3        5.92        5.41      0.54 o 
  -3   2   3      264.59      259.08      9.82 o 
  -2   2   3        6.88       20.73      1.07 o 
  -1   2   3       33.54       28.45      0.70 o 
   0   2   3      940.02      972.94     33.51 o 
   1   2   3      697.36      696.07     12.03 o 
   2   2   3      431.12      457.02     18.95 o 
   3   2   3      291.30      333.58      3.60 o 
   4   2   3        1.70        3.32      0.81 o 
   5   2   3      148.82      151.65      3.23 o 
   6   2   3       32.87       32.53      1.93 o 
   7   2   3       24.96       23.60      1.93 o 
  -6   3   3       22.12       18.36      1.74 o 
  -5   3   3      109.74       98.08      2.08 o 
  -4   3   3        1.71        0.98      0.43 o 
  -3   3   3       82.05       90.51      2.56 o 
  -2   3   3       81.25       95.58      1.40 o 
  -1   3   3       39.37       39.65      0.89 o 
   0   3   3        2.18        0.65      0.28 o 
   1   3   3      456.29      425.84      9.69 o 
   2   3   3      115.34      123.01      4.30 o 
   3   3   3       88.61       92.73      1.93 o 
   4   3   3      677.61      751.37      6.13 o 
   5   3   3       52.32       52.24      2.07 o 
   6   3   3       36.23       39.82      2.07 o 
   7   3   3        0.22       -0.51      1.09 o 
  -6   4   3        0.52       -0.39      0.97 o 
  -5   4   3        0.34        0.37      0.53 o 
  -4   4   3      174.43      164.46      7.01 o 
  -3   4   3      170.50      171.20      5.41 o 
  -2   4   3      165.69      163.03     12.16 o 
  -1   4   3      307.06      325.52      2.29 o 
   0   4   3      295.63      341.05      6.30 o 
   1   4   3       44.83       54.25      1.61 o 
   2   4   3       15.87       17.80      0.62 o 
   3   4   3        0.02       -0.04      0.32 o 
   4   4   3       65.62       70.01      2.00 o 
   5   4   3      331.60      329.15      4.64 o 
   6   4   3      243.10      244.28      4.50 o 
   7   4   3        1.04        1.28      1.18 o 
  -6   5   3        6.76        8.40      1.04 o 
  -5   5   3        1.52        1.19      0.64 o 
  -4   5   3       90.33       86.64      1.83 o 
  -3   5   3       83.30       79.81      2.53 o 
  -2   5   3        3.97        4.70      0.29 o 
  -1   5   3      543.89      541.56      3.54 o 
   0   5   3      829.61      872.50      7.74 o 
   1   5   3       18.14       23.31      1.29 o 
   2   5   3       27.45       27.11      0.77 o 
   3   5   3       72.11       68.72      4.68 o 
   4   5   3       46.03       48.43      1.24 o 
   5   5   3       74.96       73.75      2.94 o 
   6   5   3        1.24        1.74      0.97 o 
   7   5   3        4.24        4.20      1.30 o 
  -5   6   3       55.94       56.17      1.75 o 
  -4   6   3       12.73       14.87      0.94 o 
  -3   6   3       41.40       40.72      1.18 o 
  -2   6   3        1.12        1.01      0.33 o 
  -1   6   3        8.43       13.65      0.67 o 
   0   6   3     1228.71     1180.35     35.92 o 
   1   6   3      155.05      173.33      1.60 o 
   2   6   3      192.71      188.00      4.49 o 
   3   6   3       85.92       92.82      1.48 o 
   4   6   3        0.01       -0.36      0.45 o 
   5   6   3        0.65        0.18      0.81 o 
   6   6   3        0.01       -0.29      0.62 o 
   7   6   3       13.16       13.25      1.15 o 
  -5   7   3        8.90        9.72      1.13 o 
  -4   7   3       59.26       55.36      1.59 o 
  -3   7   3        9.64        9.95      0.80 o 
  -2   7   3       16.55       12.69      0.59 o 
  -1   7   3      114.10      101.06      1.45 o 
   0   7   3       46.58       40.98      0.88 o 
   1   7   3       13.19       10.23      1.04 o 
   2   7   3       29.54       25.75      1.25 o 
   3   7   3        4.31        5.68      0.67 o 
   4   7   3      269.12      279.97      3.74 o 
   5   7   3       81.48       84.68      6.06 o 
   6   7   3       15.53       17.17      1.13 o 
  -5   8   3        3.83        4.15      1.25 o 
  -4   8   3       16.58       18.82      1.72 o 
  -3   8   3        0.02        0.02      0.86 o 
  -2   8   3       90.92       88.62      2.72 o 
  -1   8   3       60.73       59.22      2.20 o 
   0   8   3      487.08      458.08      5.27 o 
   1   8   3      366.91      355.69      4.57 o 
   2   8   3        7.34        8.12      1.09 o 
   3   8   3      139.77      133.13      3.09 o 
   4   8   3       88.92       86.86      2.67 o 
   5   8   3       52.86       54.32      2.37 o 
   6   8   3       11.74        9.91      1.46 o 
  -4   9   3        2.76        3.25      1.09 o 
  -3   9   3        3.37        3.74      1.16 o 
  -2   9   3       45.94       53.44      2.30 o 
  -1   9   3       36.44       40.54      2.02 o 
   0   9   3       31.79       25.36      1.74 o 
   1   9   3       38.52       38.87      1.90 o 
   2   9   3        1.10       -0.70      0.70 o 
   3   9   3       19.53       17.71      1.55 o 
   4   9   3        4.70        5.96      1.09 o 
   5   9   3        8.77        8.21      1.30 o 
   6   9   3        5.11        7.36      1.49 o 
  -3  10   3       24.14       24.76      1.93 o 
  -2  10   3        0.57        0.26      0.95 o 
  -1  10   3        8.58       12.32      1.49 o 
   0  10   3        0.06       -0.60      0.79 o 
   1  10   3        4.46        4.46      1.16 o 
   2  10   3      111.89       98.99      2.95 o 
   3  10   3        1.43        1.65      1.02 o 
   4  10   3        7.47        7.24      1.37 o 
   5  10   3        3.69        3.90      1.21 o 
  -3  11   3        0.06        0.07      0.95 o 
  -2  11   3       10.48       15.87      1.69 o 
  -1  11   3        0.05        0.21      1.04 o 
   0  11   3        9.49        9.84      1.51 o 
   1  11   3       33.05       29.03      1.95 o 
   2  11   3        0.04       -0.30      0.86 o 
   3  11   3        3.58        4.46      1.11 o 
   4  11   3        0.84       -0.26      0.91 o 
   5  11   3       13.48       12.76      1.76 o 
  -2  12   3       16.10       18.66      1.74 o 
  -1  12   3       27.40       30.03      2.11 o 
   0  12   3       17.07       17.47      1.81 o 
   1  12   3        0.85        0.60      1.11 o 
   2  12   3        1.18        2.32      1.07 o 
   3  12   3        0.07        0.37      0.95 o 
   4  12   3        0.03       -1.50      1.00 o 
   0  13   3       18.28       21.33      2.04 o 
   1  13   3        0.13       -0.28      1.23 o 
   2  13   3       12.69       11.53      1.74 o 
  -1 -12   4        0.50        0.30      1.04 o 
   0 -12   4       31.60       31.12      2.16 o 
  -2 -11   4        5.08        5.34      1.21 o 
  -1 -11   4       16.41       14.90      1.65 o 
   0 -11   4        2.56        3.48      1.09 o 
   1 -11   4        8.75        9.91      1.46 o 
   2 -11   4        2.18        2.18      1.16 o 
  -3 -10   4       22.54       24.23      1.79 o 
  -2 -10   4       27.20       32.84      1.86 o 
  -1 -10   4        0.09        0.61      0.60 o 
   0 -10   4        5.85        4.57      1.09 o 
   1 -10   4       38.53       36.57      2.04 o 
   2 -10   4        1.64        1.00      1.07 o 
   3 -10   4        0.74        0.02      1.14 o 
  -4  -9   4        0.45        0.19      0.91 o 
  -3  -9   4       21.05       19.31      1.58 o 
  -2  -9   4        0.56        2.07      0.88 o 
  -1  -9   4        0.11       -0.39      0.70 o 
   0  -9   4        0.39        0.08      0.47 o 
   1  -9   4       41.98       39.24      1.97 o 
   2  -9   4       15.51       17.03      1.58 o 
   3  -9   4        4.26        3.83      1.18 o 
   4  -9   4        1.92        1.81      1.14 o 
  -5  -8   4        6.79       13.00      1.65 o 
  -4  -8   4        4.01        4.83      1.09 o 
  -3  -8   4       83.39       83.77      2.62 o 
  -2  -8   4        1.87        0.14      0.67 o 
  -1  -8   4        1.44        2.88      0.79 o 
   0  -8   4       20.75       17.58      0.92 o 
   1  -8   4       10.42       10.45      0.83 o 
   2  -8   4      185.14      190.17      3.83 o 
   3  -8   4        1.70        1.72      1.00 o 
   4  -8   4        2.75        3.23      1.23 o 
   5  -8   4        7.39        9.56      1.46 o 
  -5  -7   4       12.04       13.76      1.51 o 
  -4  -7   4       11.06       13.64      1.32 o 
  -3  -7   4      139.39      146.12      3.23 o 
  -2  -7   4       56.94       67.25      2.09 o 
  -1  -7   4       26.23       24.83      1.30 o 
   0  -7   4       14.80       11.67      0.75 o 
   1  -7   4       82.50       85.92      2.61 o 
   2  -7   4       22.26       24.13      1.65 o 
   3  -7   4       26.55       23.81      1.65 o 
   4  -7   4        0.33       -0.51      0.88 o 
   5  -7   4       12.57       12.95      1.55 o 
  -4  -6   4       31.01       35.53      1.79 o 
  -3  -6   4       35.61       36.79      1.18 o 
  -2  -6   4       17.89       17.81      0.75 o 
  -1  -6   4       62.12       65.87      1.14 o 
   0  -6   4       48.23       60.95      3.35 o 
   1  -6   4       94.44      103.73      3.08 o 
   2  -6   4        7.66        9.61      0.57 o 
   3  -6   4       53.28       46.88      2.51 o 
   4  -6   4        0.43       -0.18      1.01 o 
   5  -6   4       44.90       42.81      3.40 o 
   6  -6   4       46.49       51.42      2.51 o 
  -6  -5   4        0.01        0.74      1.04 o 
  -5  -5   4        6.92        7.22      1.18 o 
  -4  -5   4       71.04       71.84      1.60 o 
  -3  -5   4        6.06        6.52      0.62 o 
  -2  -5   4        0.65        1.23      0.38 o 
  -1  -5   4       10.74       12.10      0.60 o 
   0  -5   4       72.13       58.70      2.17 o 
   1  -5   4      112.19       91.36      1.83 o 
   2  -5   4      197.21      198.71      7.27 o 
   3  -5   4      143.67      148.08      4.06 o 
   4  -5   4        0.34       -0.46      0.51 o 
   5  -5   4       12.91       11.24      0.95 o 
   6  -5   4        4.71        4.32      1.37 o 
  -6  -4   4       11.64       11.42      1.55 o 
  -5  -4   4        0.37        0.19      0.84 o 
  -4  -4   4        0.61        0.97      0.64 o 
  -3  -4   4      195.83      199.70      2.26 o 
  -2  -4   4      174.34      192.44      2.76 o 
  -1  -4   4       81.17       94.82      2.11 o 
   0  -4   4      207.13      182.28      9.11 o 
   1  -4   4        7.84        7.21      0.42 o 
   2  -4   4       61.43       55.52      2.47 o 
   3  -4   4        0.40        0.20      0.32 o 
   4  -4   4        7.51        5.41      0.53 o 
   5  -4   4       11.23       10.16      0.90 o 
   6  -4   4        1.47        0.19      1.02 o 
  -6  -3   4        5.48        7.73      1.44 o 
  -5  -3   4       36.70       42.49      2.02 o 
  -4  -3   4        0.01        0.41      0.53 o 
  -3  -3   4      170.07      176.50      3.04 o 
  -2  -3   4      130.41      150.79      2.48 o 
  -1  -3   4        1.75        4.76      0.56 o 
   0  -3   4       44.56       38.98      1.51 o 
   1  -3   4      195.52      204.89      5.99 o 
   2  -3   4       38.38       46.31      2.96 o 
   3  -3   4        0.39        0.72      0.30 o 
   4  -3   4      124.20      119.09      4.71 o 
   5  -3   4       39.57       39.82      1.93 o 
   6  -3   4       16.81       14.97      1.62 o 
  -6  -2   4        9.86       12.81      1.55 o 
  -5  -2   4        1.78        0.46      0.79 o 
  -4  -2   4      128.12      104.63      1.89 o 
  -3  -2   4       36.87       38.89      1.53 o 
  -2  -2   4      222.93      273.87      3.30 o 
  -1  -2   4        3.18        4.27      0.53 o 
   0  -2   4     1710.87     1667.27     69.11 o 
   1  -2   4     2410.85     2360.81     77.89 o 
   2  -2   4      170.56      191.13      6.01 o 
   3  -2   4      300.07      282.71     16.14 o 
   4  -2   4       83.22       73.67      5.89 o 
   5  -2   4        7.84        9.65      1.25 o 
   6  -2   4        4.43        4.50      1.25 o 
   7  -2   4        5.88        4.94      1.44 o 
  -6  -1   4        0.01       -0.53      0.91 o 
  -5  -1   4       58.07       52.37      2.25 o 
  -4  -1   4      340.77      322.10      9.38 o 
  -3  -1   4      162.81      158.49      2.90 o 
  -2  -1   4      131.87      133.20      2.34 o 
  -1  -1   4       35.18       40.00      4.66 o 
   0  -1   4        3.55        4.41      0.65 o 
   1  -1   4      107.12      100.38      5.86 o 
   2  -1   4     1367.24     1364.53     50.43 o 
   3  -1   4      263.06      278.58     27.46 o 
   4  -1   4      163.26      141.18      2.88 o 
   5  -1   4       84.53       81.75      2.48 o 
   6  -1   4        0.90        0.51      1.00 o 
   7  -1   4       31.84       32.79      2.23 o 
  -6   0   4       14.89       13.41      1.55 o 
  -5   0   4       22.76       16.78      1.51 o 
  -4   0   4       39.17       39.81      1.28 o 
  -3   0   4        0.08        0.05      0.56 o 
  -2   0   4       47.21       62.63      1.65 o 
  -1   0   4      446.58      418.06     14.33 o 
   0   0   4      141.88      136.68      5.44 o 
   1   0   4     1258.02     1260.75     57.40 o 
   2   0   4     1932.95     1857.51    110.90 o 
   3   0   4      224.89      230.64      3.13 o 
   4   0   4       73.21       81.59      2.27 o 
   5   0   4      161.84      165.66      3.41 o 
   6   0   4        1.01        2.30      1.09 o 
   7   0   4        0.56        0.74      1.21 o 
  -6   1   4        0.71        0.53      1.00 o 
  -5   1   4       19.89       20.05      1.58 o 
  -4   1   4       26.81       24.78      1.07 o 
  -3   1   4       51.80       50.03      1.23 o 
  -2   1   4       50.12       57.13      1.23 o 
  -1   1   4      286.69      292.40     12.13 o 
   0   1   4     1134.28     1182.68     62.77 o 
   1   1   4      396.05      370.30     13.15 o 
   2   1   4        9.00       14.43      2.39 o 
   3   1   4      177.84      182.37      2.81 o 
   4   1   4      255.61      255.45      3.76 o 
   5   1   4       41.05       37.92      1.90 o 
   6   1   4      133.51      135.47      3.50 o 
   7   1   4        9.53       10.35      1.62 o 
  -6   2   4        0.49       -0.91      0.91 o 
  -5   2   4       67.11       66.32      2.51 o 
  -4   2   4       22.85       25.12      0.86 o 
  -3   2   4       11.61       11.49      0.76 o 
  -2   2   4     1032.38     1082.67     22.50 o 
  -1   2   4        0.22        0.76      0.29 o 
   0   2   4        3.12        1.65      0.29 o 
   1   2   4      202.35      192.27      6.05 o 
   2   2   4      448.34      450.41      3.06 o 
   3   2   4      280.02      316.22      3.64 o 
   4   2   4       23.89       19.77      1.25 o 
   5   2   4       32.80       29.05      1.72 o 
   6   2   4        0.01       -0.65      0.91 o 
   7   2   4        1.02        0.58      1.14 o 
  -6   3   4        5.41        4.66      1.23 o 
  -5   3   4        8.13        9.49      0.90 o 
  -4   3   4      439.65      410.18      7.77 o 
  -3   3   4      272.78      254.78      3.77 o 
  -2   3   4        2.33        1.98      0.39 o 
  -1   3   4      256.40      250.31      4.33 o 
   0   3   4      242.21      262.54      1.92 o 
   1   3   4        0.06        0.18      0.27 o 
   2   3   4       84.69       92.13      1.21 o 
   3   3   4       26.06       23.94      1.43 o 
   4   3   4      129.23      128.79      2.72 o 
   5   3   4       11.01       11.67      1.32 o 
   6   3   4       73.63       74.98      2.69 o 
   7   3   4        7.36        7.12      1.46 o 
  -6   4   4       14.24       12.83      1.65 o 
  -5   4   4        0.10       -0.45      0.57 o 
  -4   4   4        6.48        5.56      0.58 o 
  -3   4   4      456.38      416.91      8.33 o 
  -2   4   4      210.97      191.66      5.53 o 
  -1   4   4      556.33      598.76     11.77 o 
   0   4   4      330.01      352.93     13.03 o 
   1   4   4      463.34      530.24     23.38 o 
   2   4   4      530.08      597.50     15.47 o 
   3   4   4        8.95        6.86      0.55 o 
   4   4   4      188.07      169.64      9.32 o 
   5   4   4        6.00        4.85      1.09 o 
   6   4   4        6.53        6.22      1.32 o 
   7   4   4       16.15       18.19      1.81 o 
  -5   5   4       29.73       26.82      1.30 o 
  -4   5   4        6.63        4.39      0.56 o 
  -3   5   4        0.48       -0.25      0.34 o 
  -2   5   4       10.01       10.44      0.73 o 
  -1   5   4      102.01       96.86      1.69 o 
   0   5   4      253.97      232.96      1.99 o 
   1   5   4     1326.77     1312.42     64.85 o 
   2   5   4        2.45        4.00      0.46 o 
   3   5   4      126.83      126.38      1.71 o 
   4   5   4       21.23       19.88      0.90 o 
   5   5   4       29.76       30.33      2.20 o 
   6   5   4      111.89      102.47      6.92 o 
   7   5   4        6.99        5.31      1.42 o 
  -5   6   4        1.47        2.37      0.95 o 
  -4   6   4       16.80       15.16      2.83 o 
  -3   6   4       59.25       50.23      1.77 o 
  -2   6   4      178.16      163.52      3.86 o 
  -1   6   4        0.04        0.33      0.36 o 
   0   6   4      133.41      127.08      2.22 o 
   1   6   4      295.20      334.59     19.14 o 
   2   6   4       13.71        9.68      0.65 o 
   3   6   4        5.11        7.87      0.63 o 
   4   6   4       63.64       59.58      1.39 o 
   5   6   4        0.03        0.35      0.56 o 
   6   6   4       16.21       15.03      1.11 o 
   7   6   4        4.64        6.29      0.93 o 
  -5   7   4       12.48       11.99      1.11 o 
  -4   7   4        1.24        1.22      0.66 o 
  -3   7   4       14.22       12.29      0.68 o 
  -2   7   4      232.65      209.59     10.04 o 
  -1   7   4       48.70       54.86      1.20 o 
   0   7   4       58.20       60.35      1.15 o 
   1   7   4       41.44       36.93      1.18 o 
   2   7   4       79.58       88.82      3.10 o 
   3   7   4       57.24       58.80      1.67 o 
   4   7   4       28.70       27.71      1.13 o 
   5   7   4       30.53       31.84      1.26 o 
   6   7   4        0.09       -0.10      0.68 o 
  -4   8   4        9.36       10.60      1.49 o 
  -3   8   4        0.00        0.37      0.88 o 
  -2   8   4       14.71       12.83      1.46 o 
  -1   8   4       65.70       67.81      2.34 o 
   0   8   4        8.67       11.42      1.30 o 
   1   8   4      140.60      121.99      2.85 o 
   2   8   4      131.17      121.76      2.85 o 
   3   8   4       79.21       80.71      2.44 o 
   4   8   4       36.97       33.39      1.90 o 
   5   8   4      121.77      117.56      3.25 o 
   6   8   4       61.93       62.33      2.72 o 
  -4   9   4       15.90       19.56      1.72 o 
  -3   9   4        4.14        1.79      1.09 o 
  -2   9   4        1.27        1.04      0.93 o 
  -1   9   4       70.07       63.42      2.34 o 
   0   9   4      120.39      113.89      2.95 o 
   1   9   4        6.05        7.61      1.16 o 
   2   9   4        4.21        4.06      1.02 o 
   3   9   4      148.25      132.99      3.23 o 
   4   9   4        0.15       -0.60      0.93 o 
   5   9   4        4.27        4.48      1.23 o 
   6   9   4        0.03        0.97      1.14 o 
  -3  10   4        1.69        3.78      1.23 o 
  -2  10   4       15.11       12.93      1.55 o 
  -1  10   4        7.27        8.31      1.32 o 
   0  10   4       28.91       29.45      1.90 o 
   1  10   4        3.72        3.20      1.09 o 
   2  10   4        0.00        0.32      0.86 o 
   3  10   4       10.88       10.95      1.37 o 
   4  10   4        2.35        1.74      0.95 o 
   5  10   4        1.83        2.99      1.23 o 
  -3  11   4       11.71       13.76      1.79 o 
  -2  11   4        0.53        0.97      1.00 o 
  -1  11   4       45.09       50.66      2.46 o 
   0  11   4        7.59        9.31      1.37 o 
   1  11   4       15.44       13.34      1.60 o 
   2  11   4        0.11       -1.32      0.95 o 
   3  11   4        2.60        1.95      1.14 o 
   4  11   4        8.29        6.89      1.44 o 
   5  11   4        0.23        0.88      1.16 o 
  -2  12   4        1.65        0.37      1.18 o 
  -1  12   4       11.66       11.90      1.69 o 
   0  12   4       52.60       52.37      2.51 o 
   1  12   4       43.17       42.33      2.32 o 
   2  12   4        7.31        8.47      1.53 o 
   3  12   4       10.23       12.55      1.74 o 
   4  12   4        2.91        3.02      1.23 o 
   0  13   4       14.30       17.26      1.95 o 
   1  13   4        5.40        6.22      1.55 o 
   2  13   4        3.06        4.25      1.32 o 
  -2 -11   5       11.96       16.96      1.79 o 
  -1 -11   5        0.45       -0.35      0.93 o 
   0 -11   5        9.64       10.07      1.51 o 
   1 -11   5       10.04       10.70      1.60 o 
   2 -11   5        6.66        5.85      1.46 o 
  -1 -10   5       96.83      102.99      3.30 o 
   0 -10   5        1.48        2.20      0.95 o 
   1 -10   5       22.29       20.47      1.76 o 
   2 -10   5       21.98       21.35      1.93 o 
   3 -10   5        1.78        2.72      1.21 o 
  -4  -9   5        2.22        4.01      1.16 o 
  -3  -9   5        1.23        0.26      0.91 o 
  -2  -9   5       23.83       19.59      1.49 o 
  -1  -9   5        6.69        7.98      1.25 o 
   0  -9   5       21.46       17.68      1.55 o 
   1  -9   5        0.00       -0.93      0.86 o 
   2  -9   5        0.93        1.88      1.04 o 
   3  -9   5        8.47       11.23      1.58 o 
   4  -9   5        9.11        8.93      1.53 o 
  -4  -8   5        2.61        6.13      1.18 o 
  -3  -8   5       28.45       31.14      1.76 o 
  -2  -8   5       59.43       64.58      2.20 o 
  -1  -8   5        0.25       -0.26      0.72 o 
   0  -8   5        7.92        8.52      1.18 o 
   1  -8   5        7.22        6.47      1.14 o 
   2  -8   5        8.08        8.12      1.30 o 
   3  -8   5       57.53       55.46      2.39 o 
   4  -8   5        0.76        1.53      1.14 o 
  -5  -7   5        0.09        0.93      0.88 o 
  -4  -7   5        2.72        0.46      0.86 o 
  -3  -7   5       13.01       14.50      1.39 o 
  -2  -7   5        1.69        0.26      0.72 o 
  -1  -7   5      167.58      157.50     12.43 o 
   0  -7   5       27.42       22.49      1.42 o 
   1  -7   5        1.22        3.41      0.97 o 
   2  -7   5        8.20       10.60      1.35 o 
   3  -7   5       20.27       21.19      1.69 o 
   4  -7   5       25.25       24.64      1.81 o 
   5  -7   5        1.51       -0.37      1.00 o 
  -3  -6   5      205.13      196.36      3.62 o 
  -2  -6   5       36.00       35.52      1.02 o 
  -1  -6   5      102.23      102.41      4.66 o 
   0  -6   5        8.37        8.33      0.50 o 
   1  -6   5       33.78       29.75      2.47 o 
   2  -6   5        0.01       -0.16      0.47 o 
   3  -6   5       10.77       11.77      0.84 o 
   4  -6   5        0.03       -0.40      0.57 o 
   5  -6   5        1.50        2.36      1.07 o 
  -5  -5   5        0.55        2.04      1.07 o 
  -4  -5   5        3.07        3.03      0.69 o 
  -3  -5   5       14.78       16.64      1.28 o 
  -2  -5   5       12.61       13.93      0.74 o 
  -1  -5   5        1.93        3.31      0.37 o 
   0  -5   5      179.24      188.72      3.52 o 
   1  -5   5      250.30      230.97      5.74 o 
   2  -5   5       12.20       10.82      0.75 o 
   3  -5   5       10.17       11.37      0.83 o 
   4  -5   5       46.12       50.94      4.39 o 
   5  -5   5        4.33        4.53      1.39 o 
   6  -5   5       17.42       17.20      1.86 o 
  -5  -4   5        0.20        0.49      0.62 o 
  -4  -4   5       36.19       37.95      1.30 o 
  -3  -4   5      162.87      170.47      3.16 o 
  -2  -4   5      150.83      155.92      2.69 o 
  -1  -4   5      210.33      217.05     10.01 o 
   0  -4   5      101.60       84.80      2.42 o 
   1  -4   5       56.90       38.53      1.12 o 
   2  -4   5       24.64       18.48      0.83 o 
   3  -4   5        6.96        7.71      0.93 o 
   4  -4   5        4.52        5.41      0.72 o 
   5  -4   5        0.92        1.00      0.65 o 
   6  -4   5        6.94        7.36      1.37 o 
  -6  -3   5       14.35       14.02      1.76 o 
  -5  -3   5        6.17        8.74      0.91 o 
  -4  -3   5      309.76      295.56      3.64 o 
  -3  -3   5        5.66        6.34      0.93 o 
  -2  -3   5      241.68      249.64      3.41 o 
  -1  -3   5      244.68      238.16     17.28 o 
   0  -3   5      218.42      228.34      8.77 o 
   1  -3   5      267.36      238.58      8.13 o 
   2  -3   5       42.41       40.23      1.35 o 
   3  -3   5        1.85        0.76      0.46 o 
   4  -3   5       14.98       16.96      0.99 o 
   5  -3   5        0.01        0.08      0.56 o 
   6  -3   5        3.94        5.17      1.28 o 
  -6  -2   5        3.66        3.30      1.18 o 
  -5  -2   5        2.57        2.63      1.14 o 
  -4  -2   5        1.32        1.42      0.60 o 
  -3  -2   5      242.44      237.11      3.71 o 
  -2  -2   5        2.01        2.00      0.58 o 
  -1  -2   5        0.43        1.24      0.34 o 
   0  -2   5      136.08      132.90      8.41 o 
   1  -2   5        3.25        1.88      0.39 o 
   2  -2   5     3750.82     3495.92    238.27 o 
   3  -2   5       12.70       14.56      0.87 o 
   4  -2   5       86.27       81.35      5.16 o 
   5  -2   5      138.35      130.28      3.20 o 
   6  -2   5       52.60       51.98      2.39 o 
   7  -2   5       11.75       14.11      1.86 o 
  -6  -1   5       10.84       10.42      1.55 o 
  -5  -1   5        0.30        0.53      0.60 o 
  -4  -1   5      693.56      647.46      4.81 o 
  -3  -1   5      155.80      175.78      3.23 o 
  -2  -1   5      117.32      104.47      2.25 o 
  -1  -1   5       89.34      108.46      7.77 o 
   0  -1   5      262.26      292.37     14.27 o 
   1  -1   5       40.58       55.37      3.12 o 
   2  -1   5     1096.22     1107.11     76.72 o 
   3  -1   5      188.17      186.67     15.90 o 
   4  -1   5        1.26        1.00      0.79 o 
   5  -1   5       30.77       31.14      1.76 o 
   6  -1   5       36.42       35.78      2.07 o 
   7  -1   5       17.70       16.99      1.86 o 
  -6   0   5        2.11        2.09      1.11 o 
  -5   0   5       17.83       16.40      1.07 o 
  -4   0   5        0.01       -0.48      0.48 o 
  -3   0   5        0.08       -0.39      0.49 o 
  -2   0   5       56.09       50.78      2.56 o 
  -1   0   5      212.41      208.02      5.61 o 
   0   0   5      437.68      466.14     14.66 o 
   1   0   5        8.06        4.52      0.44 o 
   2   0   5      529.86      575.10     13.10 o 
   3   0   5        1.33        0.33      0.40 o 
   4   0   5        3.72        2.65      0.86 o 
   5   0   5        8.35        8.89      1.25 o 
   6   0   5       12.30       11.63      1.53 o 
   7   0   5        6.23        6.64      1.46 o 
  -6   1   5        0.00       -0.28      1.02 o 
  -5   1   5        2.54        2.19      0.84 o 
  -4   1   5      114.06       97.83      1.95 o 
  -3   1   5      206.75      202.97      2.43 o 
  -2   1   5       20.81       19.44      0.79 o 
  -1   1   5      394.28      458.83     10.56 o 
   0   1   5      227.23      233.09      6.23 o 
   1   1   5       24.57       31.24      1.15 o 
   2   1   5        8.85        6.55      0.41 o 
   3   1   5       57.10       58.90      1.79 o 
   4   1   5       38.41       45.37      1.83 o 
   5   1   5       18.69       14.85      1.32 o 
   6   1   5       61.59       56.60      2.44 o 
   7   1   5       14.60       13.85      1.72 o 
  -6   2   5       37.22       37.89      2.23 o 
  -5   2   5        9.57        8.37      0.92 o 
  -4   2   5      224.14      205.14      2.68 o 
  -3   2   5      158.09      141.86      2.40 o 
  -2   2   5        6.44        8.22      0.63 o 
  -1   2   5       93.73      106.25      1.42 o 
   0   2   5      574.91      599.68     23.65 o 
   1   2   5      593.77      545.31     29.49 o 
   2   2   5      114.51      116.28      2.16 o 
   3   2   5      236.38      254.87      2.81 o 
   4   2   5      359.43      363.49      4.53 o 
   5   2   5        3.59        4.50      1.09 o 
   6   2   5        1.18        0.81      0.93 o 
   7   2   5        0.18        0.56      1.14 o 
  -5   3   5        3.69        5.00      1.31 o 
  -4   3   5       31.78       23.62      0.91 o 
  -3   3   5      313.94      305.89      9.34 o 
  -2   3   5      373.63      380.94      9.65 o 
  -1   3   5      644.91      686.73      3.67 o 
   0   3   5      833.43      880.43     17.00 o 
   1   3   5      674.65      687.93     25.46 o 
   2   3   5      428.95      459.33     19.24 o 
   3   3   5      199.06      208.01      3.68 o 
   4   3   5       39.79       35.74      2.31 o 
   5   3   5      127.91      117.84      2.92 o 
   6   3   5        3.12        4.43      1.23 o 
   7   3   5       25.42       24.02      2.02 o 
  -5   4   5       10.63        9.22      0.78 o 
  -4   4   5        5.25        3.39      0.53 o 
  -3   4   5       63.50       65.44      2.00 o 
  -2   4   5      213.27      222.99      5.51 o 
  -1   4   5      415.54      450.58      8.34 o 
   0   4   5       93.89       94.82      1.35 o 
   1   4   5      266.46      296.61      9.40 o 
   2   4   5        0.14        0.18      0.34 o 
   3   4   5        1.95        1.48      0.42 o 
   4   4   5       21.20       18.46      0.85 o 
   5   4   5       34.38       32.98      1.76 o 
   6   4   5        4.02        3.50      1.16 o 
   7   4   5        3.75        3.97      1.30 o 
  -5   5   5        0.05        0.14      0.59 o 
  -4   5   5       17.27       14.57      0.77 o 
  -3   5   5       12.47        9.69      0.83 o 
  -2   5   5       30.00       28.87      1.21 o 
  -1   5   5       73.00       73.91      1.34 o 
   0   5   5        3.71        4.14      0.47 o 
   1   5   5      420.71      436.11     15.91 o 
   2   5   5       14.51       11.82      0.68 o 
   3   5   5       15.70       18.19      0.80 o 
   4   5   5       60.01       58.74      1.71 o 
   5   5   5       20.50       19.44      0.99 o 
   6   5   5       18.67       14.90      1.03 o 
   7   5   5       30.35       28.84      1.41 o 
  -5   6   5       13.85       15.42      2.23 o 
  -4   6   5       24.99       22.16      0.94 o 
  -3   6   5       11.75       12.82      0.71 o 
  -2   6   5        2.82        4.27      0.58 o 
  -1   6   5       12.03       10.27      0.67 o 
   0   6   5       21.50       23.40      0.83 o 
   1   6   5       20.13       20.10      0.80 o 
   2   6   5       97.63      100.42      2.99 o 
   3   6   5      125.78      126.64      4.21 o 
   4   6   5       53.80       55.71      2.16 o 
   5   6   5      266.82      260.24      3.85 o 
   6   6   5       15.22       13.66      1.05 o 
   7   6   5        1.87        2.07      0.83 o 
  -4   7   5       20.35       18.93      0.92 o 
  -3   7   5       15.67       12.40      0.70 o 
  -2   7   5       35.75       34.20      1.17 o 
  -1   7   5      732.11      662.41     45.12 o 
   0   7   5       27.67       24.39      0.88 o 
   1   7   5        2.22        3.99      0.50 o 
   2   7   5        0.51        1.24      0.49 o 
   3   7   5      136.82      139.13      4.78 o 
   4   7   5       48.05       50.35      1.39 o 
   5   7   5       36.24       32.37      1.52 o 
   6   7   5        7.02        8.76      0.96 o 
  -4   8   5       20.81       23.02      1.83 o 
  -3   8   5       60.75       59.43      2.53 o 
  -2   8   5        0.85        1.35      0.93 o 
  -1   8   5       22.27       25.13      1.60 o 
   0   8   5       66.41       58.78      2.18 o 
   1   8   5       13.49       11.79      1.30 o 
   2   8   5        0.00        0.26      0.81 o 
   3   8   5       64.80       62.93      2.20 o 
   4   8   5        8.17        9.19      1.30 o 
   5   8   5        1.80        1.25      1.04 o 
   6   8   5       13.76       13.81      1.67 o 
  -4   9   5       22.74       25.85      2.09 o 
  -3   9   5       12.65       17.68      1.72 o 
  -2   9   5        7.40        6.73      1.16 o 
  -1   9   5        1.69        1.51      1.00 o 
   0   9   5       28.53       30.84      1.83 o 
   1   9   5       27.90       29.35      1.81 o 
   2   9   5       58.40       48.31      2.07 o 
   3   9   5       32.59       29.87      1.88 o 
   4   9   5       96.89       92.20      2.92 o 
   5   9   5        2.25        1.88      1.16 o 
   6   9   5        3.40        3.50      1.16 o 
  -3  10   5       27.54       29.24      2.00 o 
  -2  10   5       13.92       16.94      1.69 o 
  -1  10   5       37.73       31.70      1.90 o 
   0  10   5       46.66       47.15      2.16 o 
   1  10   5        1.74        0.86      0.97 o 
   2  10   5        2.50        1.67      1.07 o 
   3  10   5        5.39        4.69      1.21 o 
   4  10   5        9.60        9.47      1.39 o 
   5  10   5        6.93        9.31      1.55 o 
  -2  11   5       18.60       18.61      1.72 o 
  -1  11   5        1.49        0.86      1.11 o 
   0  11   5       30.43       31.03      2.09 o 
   1  11   5       31.70       26.71      1.97 o 
   2  11   5        2.72        1.83      1.14 o 
   3  11   5        0.00       -1.46      0.97 o 
   4  11   5        3.16        7.47      1.46 o 
  -1  12   5        4.11        6.10      1.46 o 
   0  12   5       10.12        9.03      1.60 o 
   1  12   5       25.73       29.98      2.04 o 
   2  12   5       12.45       11.44      1.67 o 
   3  12   5        4.43        4.48      1.28 o 
   4  12   5        9.27        9.28      1.67 o 
   1  13   5        2.56        1.86      1.32 o 
   2  13   5        0.09       -0.51      1.23 o 
   0 -11   6        0.62       -1.35      0.95 o 
  -2 -10   6        2.11        1.51      1.07 o 
  -1 -10   6        4.98        1.04      0.95 o 
   0 -10   6       17.05       19.45      1.69 o 
   1 -10   6        0.03       -0.81      1.00 o 
   2 -10   6        5.01        4.64      1.42 o 
  -2  -9   6        0.20       -0.37      0.84 o 
  -1  -9   6        2.86        2.78      1.04 o 
   0  -9   6        0.46        0.23      0.91 o 
   1  -9   6        7.17        9.12      1.37 o 
   2  -9   6       14.40       14.90      1.69 o 
   3  -9   6        4.11        2.92      1.25 o 
  -4  -8   6        1.98        1.86      0.97 o 
  -2  -8   6       37.81       35.20      1.95 o 
  -1  -8   6        0.75        0.44      0.79 o 
   0  -8   6       27.74       28.87      1.79 o 
   1  -8   6       11.51       13.00      1.44 o 
   2  -8   6       22.47       20.61      1.74 o 
   3  -8   6        5.45        6.98      1.37 o 
   4  -8   6       12.15       13.02      1.69 o 
  -4  -7   6        0.15        1.18      0.81 o 
  -3  -7   6        2.41        3.39      0.93 o 
  -1  -7   6        6.29        6.82      1.02 o 
   0  -7   6       70.64       66.11      2.30 o 
   1  -7   6       15.76       16.34      1.49 o 
   2  -7   6        2.73        3.57      1.09 o 
   3  -7   6       29.19       26.38      1.86 o 
   4  -7   6       14.68       14.90      1.69 o 
   5  -7   6       12.26       12.11      1.67 o 
  -3  -6   6       80.74       84.03      2.48 o 
  -2  -6   6       19.25       20.33      1.30 o 
  -1  -6   6       77.28       78.36      4.85 o 
   0  -6   6       25.05       24.22      1.64 o 
   1  -6   6       63.70       65.25      1.43 o 
   2  -6   6      179.44      177.85      9.17 o 
   3  -6   6        3.81        3.89      1.28 o 
   4  -6   6        5.29        3.29      1.68 o 
   5  -6   6        3.65        0.81      1.04 o 
  -5  -5   6        3.63        4.15      0.83 o 
  -4  -5   6        0.48        0.85      0.60 o 
  -3  -5   6       58.09       60.96      2.13 o 
  -2  -5   6        0.06        0.47      0.40 o 
  -1  -5   6        9.96       12.41      0.58 o 
   0  -5   6       13.43       11.40      0.70 o 
   1  -5   6      113.64      109.10      7.41 o 
   2  -5   6        0.28        0.41      0.48 o 
   3  -5   6        3.36        2.80      0.65 o 
   4  -5   6        2.53        4.78      0.77 o 
   5  -5   6       35.63       40.41      3.83 o 
   6  -5   6       38.13       38.65      4.13 o 
  -5  -4   6        0.79        1.91      0.73 o 
  -4  -4   6        8.88       10.92      0.90 o 
  -3  -4   6       11.50       11.14      1.21 o 
  -2  -4   6       98.81       99.99      2.37 o 
  -1  -4   6       46.48       46.67      1.79 o 
   0  -4   6       32.02       30.45      1.57 o 
   1  -4   6       41.42       41.64      1.61 o 
   2  -4   6      343.45      331.28     20.61 o 
   3  -4   6        1.61        1.82      0.54 o 
   4  -4   6        8.79        9.63      1.08 o 
   5  -4   6       22.98       24.98      2.76 o 
   6  -4   6        0.10       -0.49      1.09 o 
  -5  -3   6       25.85       26.60      1.33 o 
  -4  -3   6       27.35       29.99      1.25 o 
  -3  -3   6      275.40      273.85      4.20 o 
  -2  -3   6       63.52       63.72      2.42 o 
  -1  -3   6      270.98      260.31     11.51 o 
   0  -3   6      393.89      390.00     11.57 o 
   1  -3   6      153.99      153.94      8.11 o 
   2  -3   6      770.84      741.72     39.24 o 
   3  -3   6        0.13        1.17      0.52 o 
   4  -3   6        7.47        6.33      0.74 o 
   5  -3   6        0.00        0.33      0.54 o 
   6  -3   6        1.68        0.86      1.18 o 
  -5  -2   6        2.68        3.05      0.71 o 
  -4  -2   6       91.92       85.55      1.91 o 
  -3  -2   6       11.39       11.81      1.18 o 
  -2  -2   6       70.40       74.81      3.18 o 
  -1  -2   6       40.27       46.44      1.78 o 
   0  -2   6       76.69       90.90      5.23 o 
   1  -2   6       18.90       18.54      1.67 o 
   2  -2   6      453.72      450.30     28.86 o 
   3  -2   6      243.47      215.21      5.04 o 
   4  -2   6        0.10        0.49      0.57 o 
   5  -2   6       66.12       62.70      2.46 o 
   6  -2   6       49.67       45.46      2.30 o 
  -5  -1   6        0.28        0.84      0.66 o 
  -4  -1   6       17.10       14.13      0.92 o 
  -3  -1   6       26.93       27.82      1.55 o 
  -2  -1   6        2.84        2.97      0.46 o 
  -1  -1   6       91.84       93.82      4.25 o 
   0  -1   6      153.90      170.21      7.18 o 
   1  -1   6      533.73      546.00     12.52 o 
   2  -1   6      263.94      275.42     16.30 o 
   3  -1   6      327.66      292.49     20.28 o 
   4  -1   6      112.56      106.52      5.93 o 
   5  -1   6       37.21       37.45      2.00 o 
   6  -1   6        0.06        0.02      1.00 o 
   7  -1   6        9.02       10.19      1.72 o 
  -5   0   6       11.08       10.30      0.98 o 
  -4   0   6       10.86       10.29      0.74 o 
  -3   0   6       76.77       71.17      2.25 o 
  -2   0   6      131.25      123.01      2.60 o 
  -1   0   6        0.52        0.32      0.38 o 
   0   0   6      876.07      858.18     37.80 o 
   1   0   6        0.10        0.41      0.35 o 
   2   0   6        0.55        0.86      0.70 o 
   3   0   6        1.68        2.10      0.64 o 
   4   0   6       55.17       44.30      1.88 o 
   5   0   6        0.23        0.91      0.95 o 
   6   0   6       22.27       25.36      1.90 o 
   7   0   6        5.58        7.29      1.53 o 
  -5   1   6       36.22       33.94      1.44 o 
  -4   1   6       76.71       74.66      1.78 o 
  -3   1   6      275.51      257.23      4.13 o 
  -2   1   6      163.79      157.26      2.01 o 
  -1   1   6      249.59      297.72      8.25 o 
   0   1   6      504.33      552.98     13.90 o 
   1   1   6      201.86      217.63      5.44 o 
   2   1   6      663.01      613.47      9.02 o 
   3   1   6        2.61        2.81      0.39 o 
   4   1   6       13.21       13.51      1.18 o 
   5   1   6       52.81       49.98      2.18 o 
   6   1   6        0.59        1.39      0.97 o 
   7   1   6        5.81        3.97      1.37 o 
  -5   2   6        0.76        1.62      0.66 o 
  -4   2   6       12.34        8.60      0.78 o 
  -3   2   6       90.64       94.39      3.40 o 
  -2   2   6       72.49       73.70      1.43 o 
  -1   2   6        0.13        4.78      2.46 o 
   0   2   6      304.47      330.84      2.34 o 
   1   2   6      599.49      640.06      6.14 o 
   2   2   6      311.78      320.59      8.90 o 
   3   2   6        0.90        0.57      0.49 o 
   4   2   6       14.92       11.13      0.68 o 
   5   2   6      331.24      322.74      4.90 o 
   6   2   6       46.80       46.69      2.30 o 
   7   2   6        3.30        4.66      1.37 o 
  -5   3   6        1.31        0.34      0.61 o 
  -4   3   6       51.39       47.70      1.21 o 
  -3   3   6        9.58       11.54      1.46 o 
  -2   3   6      234.62      230.00      2.51 o 
  -1   3   6      167.33      165.86      1.94 o 
   0   3   6       30.35       33.07      0.87 o 
   1   3   6      118.61      115.07      3.98 o 
   2   3   6        3.46        2.34      0.40 o 
   3   3   6      291.01      300.42      3.24 o 
   4   3   6        5.85        3.56      1.21 o 
   5   3   6       30.06       26.97      1.08 o 
   6   3   6       52.96       54.56      2.44 o 
   7   3   6       18.62       20.24      1.90 o 
  -5   4   6       28.85       26.51      1.09 o 
  -4   4   6        7.43        6.66      0.66 o 
  -3   4   6       32.10       26.11      1.12 o 
  -2   4   6       15.76       16.42      0.84 o 
  -1   4   6       81.15       80.18      1.44 o 
   0   4   6      224.12      227.67      6.13 o 
   1   4   6      125.89      127.69      5.82 o 
   2   4   6      512.77      481.98     15.59 o 
   3   4   6       24.35       20.81      0.81 o 
   4   4   6        4.39        3.38      0.58 o 
   5   4   6        3.55        4.67      0.67 o 
   6   4   6       10.47       10.36      1.00 o 
   7   4   6       27.36       24.78      2.04 o 
  -5   5   6        6.29        6.33      0.77 o 
  -4   5   6       33.98       30.67      2.11 o 
  -3   5   6       61.80       57.06      2.22 o 
  -2   5   6        3.12        2.92      0.56 o 
  -1   5   6       49.45       46.83      1.17 o 
   0   5   6      136.81      150.81      1.86 o 
   1   5   6       65.66       74.94      2.65 o 
   2   5   6      163.04      178.87      6.60 o 
   3   5   6       82.57       68.21      1.36 o 
   4   5   6       28.83       33.25      1.15 o 
   5   5   6       68.21       61.51      1.62 o 
   6   5   6       14.83       15.99      2.05 o 
   7   5   6        0.04       -0.29      0.75 o 
  -4   6   6       83.60       76.90      2.90 o 
  -3   6   6       44.38       44.27      1.43 o 
  -2   6   6       30.87       30.63      1.11 o 
  -1   6   6      120.59      129.40      2.59 o 
   0   6   6       59.18       59.36      1.49 o 
   1   6   6       49.88       44.11      1.11 o 
   2   6   6        0.52        0.96      0.64 o 
   3   6   6       73.85       80.45      6.63 o 
   4   6   6        0.03        0.16      0.53 o 
   5   6   6        8.03        7.84      0.87 o 
   6   6   6       17.16       18.05      1.13 o 
  -4   7   6        9.86       10.42      0.82 o 
  -3   7   6       37.30       33.01      1.96 o 
  -2   7   6       19.78       18.45      1.89 o 
  -1   7   6        3.50        1.72      0.55 o 
   0   7   6      258.18      269.41      2.64 o 
   1   7   6      142.83      132.66      5.00 o 
   2   7   6       54.84       53.09      1.26 o 
   3   7   6       18.48       15.25      0.87 o 
   4   7   6       24.14       23.08      1.07 o 
   5   7   6       78.67       73.71      2.29 o 
   6   7   6        2.83        2.09      0.79 o 
  -4   8   6        0.01       -0.86      1.02 o 
  -3   8   6       86.16      101.25      3.25 o 
  -2   8   6        7.23        8.17      1.28 o 
  -1   8   6       18.16       17.71      1.55 o 
   0   8   6        0.14        0.37      0.81 o 
   1   8   6       59.97       48.31      1.95 o 
   2   8   6       91.61       86.53      2.55 o 
   3   8   6        0.12       -0.93      0.81 o 
   4   8   6      130.64      120.48      3.13 o 
   5   8   6        1.65        1.79      1.07 o 
   6   8   6        4.58        3.57      1.23 o 
  -3   9   6        8.47        9.77      1.49 o 
  -2   9   6       20.51       24.23      1.76 o 
  -1   9   6       27.62       26.80      1.74 o 
   0   9   6       17.00       17.13      1.58 o 
   1   9   6       59.39       58.08      2.32 o 
   2   9   6        0.94       -1.02      0.88 o 
   3   9   6       50.31       43.65      2.11 o 
   4   9   6       22.89       23.39      1.83 o 
   5   9   6       20.44       20.54      1.79 o 
  -3  10   6        0.01        0.28      1.09 o 
  -2  10   6       27.69       28.89      2.04 o 
  -1  10   6       14.00       13.34      1.60 o 
   0  10   6       63.06       65.30      2.60 o 
   1  10   6        7.83       11.35      1.49 o 
   2  10   6        0.02        0.58      1.00 o 
   3  10   6        4.54        3.71      1.21 o 
   4  10   6        3.96        1.65      1.14 o 
   5  10   6       18.90       18.29      1.86 o 
  -2  11   6       15.59       18.59      1.76 o 
  -1  11   6       23.11       25.62      2.00 o 
   0  11   6        5.67        7.45      1.49 o 
   1  11   6        2.87        4.53      1.30 o 
   2  11   6       23.34       17.68      1.62 o 
   3  11   6        0.34       -1.18      0.88 o 
   4  11   6        2.86        3.20      1.28 o 
  -1  12   6        8.02        8.38      1.51 o 
   0  12   6        8.06       10.49      1.65 o 
   1  12   6        2.28        1.09      1.09 o 
   2  12   6        6.13        7.03      1.49 o 
   3  12   6        1.26        1.49      1.25 o 
  -1 -10   7        9.26       13.83      1.69 o 
   0 -10   7        8.79        8.17      1.39 o 
   1 -10   7        4.73        4.15      1.30 o 
   2 -10   7        1.50        0.02      1.14 o 
  -2  -9   7        9.60       10.81      1.49 o 
  -1  -9   7       11.28        7.89      1.39 o 
   0  -9   7        0.25        0.19      0.97 o 
   1  -9   7        0.34       -1.32      0.97 o 
   2  -9   7       17.91       17.96      1.79 o 
   3  -9   7       16.77       16.52      1.88 o 
  -3  -8   7       19.84       20.70      1.69 o 
  -2  -8   7        9.84       12.46      1.42 o 
  -1  -8   7       10.96       11.93      1.42 o 
   0  -8   7       11.52       10.05      1.39 o 
   1  -8   7        8.61        8.24      1.35 o 
   2  -8   7        0.08       -1.36      0.91 o 
   3  -8   7        5.50        3.16      1.28 o 
   4  -8   7        0.03       -0.09      1.04 o 
  -3  -7   7        0.04       -0.39      0.84 o 
  -2  -7   7       54.37       55.90      2.32 o 
  -1  -7   7       31.50       36.20      1.93 o 
   0  -7   7       18.52       20.86      1.62 o 
   1  -7   7       10.11        8.63      1.30 o 
   2  -7   7       25.30       30.03      1.93 o 
   3  -7   7       25.15       24.55      1.93 o 
   4  -7   7        5.95        4.78      1.30 o 
  -2  -6   7        0.47        1.16      0.84 o 
  -1  -6   7        7.18        8.79      1.18 o 
   0  -6   7       80.91       76.30      2.51 o 
   1  -6   7       16.42       13.25      1.46 o 
   2  -6   7       65.74       68.25      2.55 o 
   3  -6   7       15.93       17.52      1.67 o 
   4  -6   7       16.06       12.48      1.58 o 
   5  -6   7        0.28       -0.70      1.07 o 
  -4  -5   7        2.36        3.68      0.79 o 
  -3  -5   7       74.86       78.90      2.48 o 
  -2  -5   7       57.69       58.04      3.54 o 
  -1  -5   7       97.40       94.56      1.72 o 
   0  -5   7       52.23       52.52      2.39 o 
   1  -5   7        0.46        0.92      0.49 o 
   2  -5   7        3.47        4.35      0.69 o 
   3  -5   7       14.37       10.37      0.92 o 
   4  -5   7        0.01       -0.46      0.72 o 
   5  -5   7        8.97       10.08      1.03 o 
  -5  -4   7        1.07        1.00      0.77 o 
  -4  -4   7        0.00       -0.11      0.53 o 
  -3  -4   7       72.46       67.92      2.34 o 
  -2  -4   7       17.65       17.59      1.82 o 
  -1  -4   7        0.76        0.67      0.46 o 
   0  -4   7       48.99       42.00      1.33 o 
   1  -4   7      141.67      132.92      4.63 o 
   2  -4   7       65.56       63.46      5.15 o 
   3  -4   7      109.13      109.83      1.99 o 
   4  -4   7        1.98        1.84      0.66 o 
   5  -4   7       17.03       17.12      1.15 o 
   6  -4   7        0.31       -0.19      1.16 o 
  -5  -3   7        0.03        0.05      0.68 o 
  -4  -3   7        1.04       -0.09      0.77 o 
  -3  -3   7        3.58        5.41      1.09 o 
  -2  -3   7      196.39      185.90      5.73 o 
  -1  -3   7       33.99       43.40      1.16 o 
   0  -3   7      128.43      126.71      6.51 o 
   1  -3   7      143.20      132.93      9.49 o 
   2  -3   7       44.11       44.88      4.80 o 
   3  -3   7      236.64      214.89      9.22 o 
   4  -3   7       20.92       20.59      1.25 o 
   5  -3   7       16.53       16.74      2.55 o 
   6  -3   7       10.71       11.30      1.67 o 
  -5  -2   7        4.39        4.84      0.91 o 
  -4  -2   7        4.63        5.78      1.11 o 
  -3  -2   7     1041.40     1078.01      8.73 o 
  -2  -2   7       43.30       39.14      1.10 o 
  -1  -2   7       18.82       22.49      0.89 o 
   0  -2   7       61.44       72.29      3.24 o 
   1  -2   7       64.93       56.57      1.30 o 
   2  -2   7      424.77      395.52     30.69 o 
   3  -2   7        0.26        0.18      0.55 o 
   4  -2   7        1.14        1.32      0.60 o 
   5  -2   7        0.05        0.93      1.00 o 
   6  -2   7        0.11       -0.56      1.07 o 
  -5  -1   7        9.45       10.72      1.06 o 
  -4  -1   7        2.76        3.94      0.93 o 
  -3  -1   7       23.76       26.31      1.65 o 
  -2  -1   7       89.59       93.38      2.46 o 
  -1  -1   7       23.54       21.14      0.83 o 
   0  -1   7        5.05        7.45      0.59 o 
   1  -1   7      705.33      667.42     31.40 o 
   2  -1   7      163.25      170.02     14.76 o 
   3  -1   7       82.01       81.15      5.24 o 
   4  -1   7        0.30       -0.36      0.54 o 
   5  -1   7       70.94       78.94      2.74 o 
   6  -1   7      117.81      123.08      3.62 o 
  -5   0   7        0.31        0.71      0.66 o 
  -4   0   7        0.10       -0.28      0.77 o 
  -3   0   7        4.62        5.85      1.07 o 
  -2   0   7       69.62       66.85      2.09 o 
  -1   0   7       35.67       33.28      1.18 o 
   0   0   7        9.30        8.05      0.64 o 
   1   0   7       23.42       23.06      1.21 o 
   2   0   7      121.19      119.70      9.15 o 
   3   0   7       64.77       68.36      4.36 o 
   4   0   7        3.34        4.71      0.95 o 
   5   0   7       71.77       69.73      2.58 o 
   6   0   7        0.45       -0.53      1.09 o 
   7   0   7        2.11        2.41      1.37 o 
  -5   1   7       26.26       27.59      1.36 o 
  -4   1   7        7.02        6.94      1.09 o 
  -3   1   7      248.67      248.67      4.34 o 
  -2   1   7      161.61      160.28      4.30 o 
  -1   1   7      118.83      118.33      1.64 o 
   0   1   7      140.98      146.47      3.51 o 
   1   1   7       47.46       46.08      1.79 o 
   2   1   7      404.97      386.73     17.00 o 
   3   1   7      120.53      115.84      2.62 o 
   4   1   7        3.22        2.46      0.91 o 
   5   1   7        7.29        7.38      1.30 o 
   6   1   7        1.33        1.90      1.14 o 
   7   1   7        4.14        4.76      1.46 o 
  -5   2   7        1.68        1.97      0.73 o 
  -4   2   7       18.86       18.45      1.49 o 
  -3   2   7      515.06      482.08      4.63 o 
  -2   2   7       25.87       26.29      1.67 o 
  -1   2   7       65.79       73.32      1.38 o 
   0   2   7      101.04      104.42      2.61 o 
   1   2   7       97.49      104.65      2.01 o 
   2   2   7       44.66       43.59      0.91 o 
   3   2   7        0.49        0.56      0.37 o 
   4   2   7        5.18        6.92      1.09 o 
   5   2   7       28.43       21.93      1.60 o 
   6   2   7       94.54       89.02      3.06 o 
   7   2   7       46.76       50.29      2.58 o 
  -5   3   7        9.02        9.01      1.04 o 
  -4   3   7       62.18       60.61      1.73 o 
  -3   3   7       25.99       20.52      1.02 o 
  -2   3   7        1.55        1.07      0.47 o 
  -1   3   7        0.33       -0.09      0.35 o 
   0   3   7      422.10      419.61      5.45 o 
   1   3   7      290.48      296.85      8.77 o 
   2   3   7      157.12      175.75      5.95 o 
   3   3   7       24.73       24.18      0.84 o 
   4   3   7        4.26        5.77      1.03 o 
   5   3   7       18.82       19.59      1.51 o 
   6   3   7        2.76        1.21      1.14 o 
   7   3   7        1.93        1.37      1.11 o 
  -5   4   7        4.87        6.22      0.80 o 
  -4   4   7       10.78       10.08      0.75 o 
  -3   4   7       33.14       27.11      1.18 o 
  -2   4   7       11.68       10.05      0.79 o 
  -1   4   7        9.47        9.81      0.72 o 
   0   4   7      131.01      120.87      1.72 o 
   1   4   7      158.23      156.79      1.86 o 
   2   4   7       13.76       13.47      1.26 o 
   3   4   7       13.30       12.44      0.74 o 
   4   4   7        6.59        4.92      0.64 o 
   5   4   7        0.93        0.90      0.56 o 
   6   4   7        8.91       12.83      1.60 o 
   7   4   7        3.47        3.06      1.25 o 
  -4   5   7       23.66       22.05      0.95 o 
  -3   5   7      206.34      204.25      2.87 o 
  -2   5   7       53.69       51.30      2.91 o 
  -1   5   7        3.79        3.03      0.55 o 
   0   5   7       83.00       78.95      1.62 o 
   1   5   7       13.84       12.31      0.75 o 
   2   5   7      280.09      276.31     14.63 o 
   3   5   7       10.94       11.02      0.76 o 
   4   5   7       40.11       36.95      1.17 o 
   5   5   7        1.58        1.86      0.85 o 
   6   5   7       71.16       67.11      2.69 o 
  -4   6   7        8.43       10.14      0.83 o 
  -3   6   7       36.62       37.23      1.42 o 
  -2   6   7        0.01        0.43      0.53 o 
  -1   6   7      147.55      137.62      2.09 o 
   0   6   7      556.37      561.10      7.04 o 
   1   6   7      275.27      262.89      8.34 o 
   2   6   7       85.84       82.19      1.55 o 
   3   6   7        2.71        3.23      0.62 o 
   4   6   7      177.96      174.41      4.23 o 
   5   6   7       14.76       13.74      1.03 o 
   6   6   7        5.88        8.00      0.95 o 
  -4   7   7        5.59        5.51      0.70 o 
  -3   7   7        0.06       -0.18      0.61 o 
  -2   7   7       87.23       88.86      4.49 o 
  -1   7   7       17.83       14.44      0.86 o 
   0   7   7       18.92       22.95      1.03 o 
   1   7   7       23.35       24.23      1.69 o 
   2   7   7      106.74      103.34      7.63 o 
   3   7   7       84.56       84.92      2.17 o 
   4   7   7      137.80      129.19      4.00 o 
   5   7   7        1.68        1.80      0.71 o 
   6   7   7       31.66       31.40      1.48 o 
  -3   8   7       14.87       13.95      0.81 o 
  -2   8   7       51.57       55.74      2.41 o 
  -1   8   7        4.45        3.50      0.95 o 
   0   8   7       65.41       57.99      2.25 o 
   1   8   7       54.54       45.00      2.00 o 
   2   8   7       43.52       40.89      1.93 o 
   3   8   7       53.18       46.13      2.07 o 
   4   8   7        3.96        2.81      1.11 o 
   5   8   7       16.00       13.88      1.53 o 
   6   8   7        0.01       -1.60      1.07 o 
  -3   9   7       26.21       27.68      2.09 o 
  -2   9   7        2.60        4.20      1.18 o 
  -1   9   7       25.80       26.11      1.86 o 
   0   9   7       23.39       25.48      1.79 o 
   1   9   7       15.80       20.65      1.65 o 
   2   9   7        0.20       -0.60      0.84 o 
   3   9   7        3.57        3.36      1.11 o 
   4   9   7        5.47        4.43      1.23 o 
   5   9   7       17.26       15.87      1.72 o 
  -2  10   7        1.47        2.92      1.18 o 
  -1  10   7       23.35       26.80      1.95 o 
   0  10   7       10.28       13.48      1.65 o 
   1  10   7        0.63        0.09      1.04 o 
   2  10   7       13.12       11.16      1.39 o 
   3  10   7        1.21        1.72      0.95 o 
   4  10   7        0.06       -0.14      1.04 o 
   5  10   7        0.30        1.32      1.21 o 
  -1  11   7       24.38       24.48      2.02 o 
   0  11   7       41.14       39.01      2.20 o 
   1  11   7       15.70       15.08      1.60 o 
   2  11   7        0.98        1.11      1.04 o 
   3  11   7       21.32       23.67      1.97 o 
   4  11   7        4.18        4.29      1.44 o 
   0  12   7        2.27        2.58      1.30 o 
   1  12   7        4.37        6.03      1.46 o 
   2  12   7        2.33       -0.28      1.21 o 
   3  12   7        0.60        0.05      1.30 o 
  -1  -9   8        0.33       -0.63      0.95 o 
   0  -9   8        0.12       -0.49      1.02 o 
   1  -9   8        2.95        0.97      1.21 o 
   2  -9   8        4.44        5.20      1.46 o 
  -2  -8   8        4.35        2.90      1.23 o 
  -1  -8   8       18.68       19.52      1.72 o 
   0  -8   8       26.46       27.78      1.95 o 
   1  -8   8        4.37        2.81      1.16 o 
   2  -8   8        0.44        0.53      1.02 o 
   3  -8   8        5.84        4.48      1.37 o 
  -3  -7   8        0.08        0.23      0.84 o 
  -2  -7   8        0.89        1.37      0.93 o 
  -1  -7   8        3.10        1.88      1.02 o 
   0  -7   8        0.24       -0.77      0.88 o 
   1  -7   8        7.31       10.09      1.46 o 
   2  -7   8        4.51        4.08      1.23 o 
   3  -7   8       42.05       43.09      2.39 o 
   4  -7   8       13.11       16.85      1.86 o 
  -2  -6   8       11.29       12.44      1.44 o 
  -1  -6   8        9.43        8.70      1.28 o 
   0  -6   8        9.99       11.58      1.39 o 
   1  -6   8       14.34       14.29      1.55 o 
   2  -6   8        4.01        1.95      1.11 o 
   3  -6   8        1.92        1.81      1.14 o 
   4  -6   8        0.31        1.86      1.16 o 
   5  -6   8       11.69       12.46      1.76 o 
  -4  -5   8        4.51        4.39      1.33 o 
  -3  -5   8        2.10        1.90      0.88 o 
  -2  -5   8      124.53      127.21      7.95 o 
  -1  -5   8        0.44        0.19      0.53 o 
   0  -5   8       26.35       26.66      1.46 o 
   1  -5   8       32.05       31.84      1.74 o 
   2  -5   8       29.32       29.96      1.23 o 
   3  -5   8        1.62        1.54      0.69 o 
   4  -5   8        0.12       -0.40      0.60 o 
   5  -5   8        0.26       -0.04      0.69 o 
  -4  -4   8        1.27       -1.16      0.91 o 
  -3  -4   8       50.67       49.15      2.16 o 
  -2  -4   8      100.32       94.51      2.29 o 
  -1  -4   8      119.50      124.19      2.03 o 
   0  -4   8        7.69        8.39      0.75 o 
   1  -4   8       70.65       72.39      4.91 o 
   2  -4   8        0.03       -0.05      0.55 o 
   3  -4   8      174.93      165.19      6.03 o 
   4  -4   8        1.16        1.88      0.72 o 
   5  -4   8       19.99       19.84      1.21 o 
  -4  -3   8        4.34        4.32      1.07 o 
  -3  -3   8       18.38       16.29      1.44 o 
  -2  -3   8        0.04        0.05      0.70 o 
  -1  -3   8       87.97       90.81      2.61 o 
   0  -3   8        1.25        1.71      0.52 o 
   1  -3   8       20.99       18.39      1.13 o 
   2  -3   8        0.02       -0.27      0.52 o 
   3  -3   8      604.05      564.10     50.16 o 
   4  -3   8       12.04       12.74      1.00 o 
   5  -3   8       24.99       25.16      2.29 o 
   6  -3   8        4.21        5.36      1.42 o 
  -4  -2   8        2.39        3.23      1.04 o 
  -3  -2   8       15.65       18.87      1.53 o 
  -2  -2   8       88.72       80.43      2.48 o 
  -1  -2   8       14.36       12.52      0.83 o 
   0  -2   8       22.55       21.02      0.96 o 
   1  -2   8        1.93        3.23      0.58 o 
   2  -2   8      266.06      232.81     15.06 o 
   3  -2   8      347.87      326.84     19.49 o 
   4  -2   8        0.19       -0.09      0.54 o 
   5  -2   8        0.13        0.92      0.67 o 
   6  -2   8       12.27       15.92      1.83 o 
  -4  -1   8        1.06        0.97      0.77 o 
  -3  -1   8       44.80       45.83      2.09 o 
  -2  -1   8       17.48       16.38      1.35 o 
  -1  -1   8       36.69       33.09      2.03 o 
   0  -1   8       73.46       72.96      5.12 o 
   1  -1   8      118.81      112.75      8.35 o 
   2  -1   8        0.15       -0.24      0.49 o 
   3  -1   8      163.44      162.25     13.91 o 
   4  -1   8        0.01       -0.32      0.56 o 
   5  -1   8       16.51       16.92      1.62 o 
   6  -1   8       33.08       39.82      2.39 o 
  -4   0   8       12.74       12.23      1.42 o 
  -3   0   8        0.04       -0.09      0.72 o 
  -2   0   8       66.85       67.81      2.30 o 
  -1   0   8       62.00       69.38      2.13 o 
   0   0   8      133.32      135.41      2.38 o 
   1   0   8       39.91       48.86      5.21 o 
   2   0   8       43.72       35.73      1.31 o 
   3   0   8      174.29      147.91     12.28 o 
   4   0   8       22.99       22.86      1.58 o 
   5   0   8        0.00       -0.09      0.79 o 
   6   0   8        5.67        5.36      1.30 o 
  -4   1   8       18.27       18.61      1.53 o 
  -3   1   8       21.58       18.03      1.44 o 
  -2   1   8       13.79       12.39      1.28 o 
  -1   1   8        2.73        1.90      0.44 o 
   0   1   8       70.22       65.40      2.11 o 
   1   1   8       64.94       69.30      3.63 o 
   2   1   8      130.83      134.95      9.55 o 
   3   1   8       36.42       31.49      1.67 o 
   4   1   8        5.57        7.82      1.18 o 
   5   1   8       93.74       98.58      3.04 o 
   6   1   8       27.42       25.60      1.93 o 
  -4   2   8        0.05        0.28      0.91 o 
  -3   2   8      120.39      118.78      3.21 o 
  -2   2   8      300.09      284.87      3.01 o 
  -1   2   8       24.38       22.38      0.91 o 
   0   2   8      204.27      210.94      6.02 o 
   1   2   8       91.59       96.09      2.44 o 
   2   2   8       84.70       89.97      2.37 o 
   3   2   8      109.75      128.65      2.95 o 
   4   2   8        0.57       -0.02      0.86 o 
   5   2   8        1.39       -0.05      0.86 o 
   6   2   8        2.82        2.55      1.16 o 
  -4   3   8       20.45       21.74      1.18 o 
  -3   3   8       12.93       10.72      0.91 o 
  -2   3   8        0.20        0.31      0.48 o 
  -1   3   8       66.94       61.00      1.41 o 
   0   3   8       20.22       18.93      0.84 o 
   1   3   8      593.03      603.65     27.63 o 
   2   3   8      163.89      172.97      3.25 o 
   3   3   8      220.41      209.38      3.69 o 
   4   3   8       17.40       17.06      1.51 o 
   5   3   8        5.96       10.44      1.42 o 
   6   3   8       68.57       66.67      2.78 o 
  -4   4   8        1.10        0.70      0.65 o 
  -3   4   8       25.03       24.72      1.17 o 
  -2   4   8       23.85       26.90      1.12 o 
  -1   4   8       73.21       64.20      1.46 o 
   0   4   8      104.57      105.29      1.71 o 
   1   4   8        2.17        3.54      0.55 o 
   2   4   8      189.50      182.30      2.07 o 
   3   4   8        7.59       10.33      1.11 o 
   4   4   8       18.97       18.45      1.44 o 
   5   4   8       10.57       12.58      1.44 o 
   6   4   8        0.26        0.46      1.14 o 
  -4   5   8        2.83        2.16      0.57 o 
  -3   5   8       89.45       91.34      4.37 o 
  -2   5   8      131.87      130.61      4.55 o 
  -1   5   8       21.28       22.61      1.02 o 
   0   5   8        5.45        4.01      0.62 o 
   1   5   8       19.01       19.23      0.91 o 
   2   5   8      282.14      267.09     20.14 o 
   3   5   8       74.50       76.07      3.67 o 
   4   5   8        4.75        4.27      1.04 o 
   5   5   8       32.08       29.12      1.83 o 
   6   5   8       20.57       21.19      1.76 o 
  -4   6   8        1.49        0.74      0.57 o 
  -3   6   8        2.44        2.77      0.67 o 
  -2   6   8       12.85       10.56      0.87 o 
  -1   6   8        6.87        7.99      0.76 o 
   0   6   8      162.94      153.50      4.33 o 
   1   6   8      143.63      151.84      3.78 o 
   2   6   8       91.64       88.72      4.70 o 
   3   6   8        1.60        2.21      0.60 o 
   4   6   8        0.01       -0.01      0.64 o 
   5   6   8       62.06       63.58      2.48 o 
   6   6   8       96.41       94.17      3.18 o 
  -3   7   8       22.82       22.87      1.27 o 
  -2   7   8       17.64       23.75      1.19 o 
  -1   7   8       11.94       14.19      1.10 o 
   0   7   8       19.56       18.40      0.98 o 
   1   7   8       92.86       88.07      2.36 o 
   2   7   8        0.14        0.23      0.55 o 
   3   7   8      122.41      117.15      3.09 o 
   4   7   8       13.88       11.48      0.96 o 
   5   7   8       54.52       50.87      2.08 o 
   6   7   8        0.55        0.84      1.04 o 
  -3   8   8        6.62        5.89      1.28 o 
  -2   8   8        4.04        4.10      0.86 o 
  -1   8   8       18.44       19.19      1.04 o 
   0   8   8        0.06        0.77      0.71 o 
   1   8   8       30.10       28.73      1.14 o 
   2   8   8       17.14       16.51      0.96 o 
   3   8   8        0.25       -0.16      0.56 o 
   4   8   8       41.02       39.66      2.02 o 
   5   8   8        8.50        7.82      1.44 o 
  -2   9   8       38.89       39.80      2.27 o 
  -1   9   8        2.26        2.39      1.11 o 
   0   9   8       14.42       15.04      1.55 o 
   1   9   8        6.92        6.61      1.28 o 
   2   9   8        1.85        0.39      0.97 o 
   3   9   8        5.94        4.22      1.16 o 
   4   9   8        0.21        0.79      1.11 o 
   5   9   8        0.13       -0.93      1.07 o 
  -2  10   8        1.89        1.86      1.25 o 
  -1  10   8        2.32        2.13      1.21 o 
   0  10   8       32.36       34.30      2.13 o 
   1  10   8       61.29       60.59      2.55 o 
   2  10   8       36.61       29.38      1.97 o 
   3  10   8       28.61       26.55      1.93 o 
   4  10   8        5.56        8.24      1.49 o 
  -1  11   8        0.00       -1.18      0.91 o 
   0  11   8        3.69        2.81      1.25 o 
   1  11   8       18.47       18.98      1.83 o 
   2  11   8        7.15       10.16      1.62 o 
   3  11   8        0.06       -0.72      1.14 o 
  -1  -8   9        0.00       -0.51      1.02 o 
   0  -8   9        6.69        5.80      1.42 o 
   1  -8   9       10.10       10.09      1.62 o 
   2  -8   9        4.23        3.76      1.42 o 
  -2  -7   9        3.17        3.48      1.23 o 
  -1  -7   9        2.68        4.73      1.28 o 
   0  -7   9        9.40       10.51      1.49 o 
   1  -7   9        6.33        7.10      1.39 o 
   2  -7   9        0.03       -0.84      1.02 o 
   3  -7   9        1.09        0.35      1.21 o 
  -2  -6   9        2.14        3.50      1.11 o 
  -1  -6   9       28.17       31.56      2.02 o 
   0  -6   9       41.11       35.85      2.07 o 
   1  -6   9        2.96        2.30      1.14 o 
   2  -6   9        3.43        4.41      1.28 o 
   3  -6   9        3.81        4.01      1.21 o 
   4  -6   9        7.93        6.68      1.49 o 
  -3  -5   9        2.29        2.48      1.04 o 
  -2  -5   9        0.62       -0.12      0.79 o 
  -1  -5   9        6.32        7.92      1.06 o 
   0  -5   9        1.51        2.84      0.66 o 
   1  -5   9        0.12       -0.23      0.58 o 
   2  -5   9       65.82       68.12      2.26 o 
   3  -5   9       39.54       40.83      3.06 o 
   4  -5   9        8.31        7.25      0.97 o 
   5  -5   9        0.41       -0.33      0.76 o 
  -3  -4   9       12.83       16.75      1.60 o 
  -2  -4   9        0.87        1.18      0.86 o 
  -1  -4   9       10.22       10.90      0.91 o 
   0  -4   9      110.97      105.63      2.87 o 
   1  -4   9        0.25       -0.28      0.56 o 
   2  -4   9       25.81       26.97      1.22 o 
   3  -4   9       12.18       12.21      1.15 o 
   4  -4   9       12.96       10.36      1.64 o 
   5  -4   9        2.71        3.37      0.88 o 
  -4  -3   9        4.50        4.66      1.23 o 
  -3  -3   9       23.88       21.09      1.67 o 
  -2  -3   9      152.99      152.69      3.53 o 
  -1  -3   9        9.87        8.78      0.82 o 
   0  -3   9        0.00        0.12      0.51 o 
   1  -3   9        3.09        3.47      0.65 o 
   2  -3   9        0.35       -0.72      0.55 o 
   3  -3   9       71.28       67.41      5.27 o 
   4  -3   9       67.70       69.92      3.46 o 
   5  -3   9        0.54        1.08      0.75 o 
  -4  -2   9        0.05       -1.11      0.84 o 
  -3  -2   9        0.03        0.60      0.86 o 
  -2  -2   9        1.40        2.53      0.95 o 
  -1  -2   9       20.95       21.28      1.44 o 
   0  -2   9        0.05        0.43      0.50 o 
   1  -2   9       40.98       40.77      2.40 o 
   2  -2   9       52.13       47.53      1.44 o 
   3  -2   9       34.98       33.21      1.34 o 
   4  -2   9       49.13       45.12      4.11 o 
   5  -2   9       25.92       25.50      1.35 o 
   6  -2   9        0.10        0.70      1.18 o 
  -4  -1   9       17.14       18.80      1.67 o 
  -3  -1   9        1.04        1.09      0.86 o 
  -2  -1   9      109.89      119.76      3.16 o 
  -1  -1   9        1.96        3.76      0.93 o 
   0  -1   9       17.39       16.57      1.57 o 
   1  -1   9       64.65       55.15      2.63 o 
   2  -1   9        0.40        0.45      0.52 o 
   3  -1   9       54.00       55.55      6.07 o 
   4  -1   9        3.58        5.96      1.21 o 
   5  -1   9       12.35       11.83      1.42 o 
   6  -1   9       27.78       26.08      2.07 o 
  -4   0   9        0.02       -1.22      0.81 o 
  -3   0   9       28.17       26.48      1.74 o 
  -2   0   9       18.94       19.42      1.51 o 
  -1   0   9        0.39        0.32      0.65 o 
   0   0   9       93.11       95.82      6.54 o 
   1   0   9        1.45        0.82      0.54 o 
   2   0   9        1.58        2.37      0.64 o 
   3   0   9       65.13       55.77      3.94 o 
   4   0   9       45.29       48.01      2.18 o 
   5   0   9        6.60        8.40      1.30 o 
   6   0   9        0.05       -1.49      1.07 o 
  -4   1   9        1.70        1.81      1.04 o 
  -3   1   9        3.75        3.16      0.93 o 
  -2   1   9      298.56      292.23      4.85 o 
  -1   1   9       91.84       85.74      2.58 o 
   0   1   9       69.94       75.97      2.37 o 
   1   1   9       93.73      100.92      6.28 o 
   2   1   9        1.45        1.89      0.58 o 
   3   1   9       19.74       27.48      1.60 o 
   4   1   9        7.13        8.12      1.25 o 
   5   1   9       20.87       22.07      1.69 o 
   6   1   9       29.32       29.70      2.13 o 
  -4   2   9        1.55        1.04      1.02 o 
  -3   2   9       24.22       22.39      1.69 o 
  -2   2   9       51.14       49.46      2.55 o 
  -1   2   9      103.20      101.69      2.27 o 
   0   2   9       48.46       50.73      2.02 o 
   1   2   9       95.20       90.45      2.51 o 
   2   2   9      377.05      368.08      4.97 o 
   3   2   9        2.57        4.43      0.95 o 
   4   2   9       25.36       29.98      1.74 o 
   5   2   9        0.00       -0.97      0.86 o 
   6   2   9        6.52        8.79      1.55 o 
  -4   3   9        4.09        4.69      1.18 o 
  -3   3   9        6.91        7.59      0.87 o 
  -2   3   9      171.06      162.68      2.47 o 
  -1   3   9        1.33        1.37      0.50 o 
   0   3   9       83.17       77.30      2.41 o 
   1   3   9       43.27       42.19      1.86 o 
   2   3   9       13.35       13.85      1.25 o 
   3   3   9        0.19        0.28      0.84 o 
   4   3   9       10.14        9.49      1.23 o 
   5   3   9        3.48        3.23      1.14 o 
   6   3   9       26.03       26.83      2.04 o 
  -4   4   9        0.07        0.10      0.70 o 
  -3   4   9        0.96       -0.31      0.73 o 
  -2   4   9       24.49       25.43      1.16 o 
  -1   4   9       39.73       37.71      1.24 o 
   0   4   9        1.33        0.78      0.51 o 
   1   4   9        1.81        9.35      1.09 o 
   2   4   9        0.08       -0.12      0.70 o 
   3   4   9      228.94      225.70      4.01 o 
   4   4   9       14.35       14.83      1.44 o 
   5   4   9       18.77       18.56      1.69 o 
   6   4   9        5.23        3.64      1.30 o 
  -3   5   9        0.24       -0.51      0.79 o 
  -2   5   9       13.17       13.88      0.94 o 
  -1   5   9        0.10       -0.43      0.47 o 
   0   5   9      231.71      225.39      4.58 o 
   1   5   9        0.80        0.76      0.52 o 
   2   5   9      139.60      139.49      3.16 o 
   3   5   9       90.89       92.80      2.67 o 
   4   5   9        0.42       -0.42      0.84 o 
   5   5   9        3.83        4.13      1.23 o 
   6   5   9        0.00       -0.65      1.00 o 
  -3   6   9       43.68       44.14      1.76 o 
  -2   6   9       62.87       54.71      2.02 o 
  -1   6   9        0.25        0.12      0.52 o 
   0   6   9        0.71        0.33      0.95 o 
   1   6   9       25.82       24.66      1.73 o 
   2   6   9       11.64       13.61      0.96 o 
   3   6   9        8.14        9.79      1.23 o 
   4   6   9       16.86       16.57      1.53 o 
   5   6   9       20.66       21.47      1.81 o 
   6   6   9        0.79       -0.37      1.14 o 
  -3   7   9       11.20       12.14      1.67 o 
  -2   7   9        0.89        1.75      0.67 o 
  -1   7   9       31.71       34.43      1.31 o 
   0   7   9       29.68       28.36      1.21 o 
   1   7   9       96.08       97.88      1.89 o 
   2   7   9      139.51      130.45      4.70 o 
   3   7   9       15.98       18.82      1.94 o 
   4   7   9       36.57       33.97      1.88 o 
   5   7   9       32.19       35.60      2.11 o 
  -2   8   9       16.11       17.84      1.18 o 
  -1   8   9        7.24        7.93      0.89 o 
   0   8   9       40.70       45.41      1.45 o 
   1   8   9        7.93        8.36      0.87 o 
   2   8   9        1.55        2.54      0.68 o 
   3   8   9        8.23        8.36      0.86 o 
   4   8   9        6.73        8.17      1.25 o 
  -2   9   9       31.31       35.16      2.30 o 
  -1   9   9        4.64        4.55      1.25 o 
   0   9   9        0.01        0.26      0.97 o 
   1   9   9       31.23       32.37      1.93 o 
   2   9   9       27.64       26.59      1.81 o 
   3   9   9        0.44        0.81      1.00 o 
   4   9   9        0.00       -0.91      1.02 o 
  -1  10   9        4.14        6.98      1.39 o 
   0  10   9        0.09       -1.43      0.95 o 
   1  10   9       21.20       22.39      1.88 o 
   2  10   9       42.29       43.53      2.30 o 
   3  10   9        1.34        0.81      1.11 o 
   4  10   9       19.93       19.77      1.95 o 
   1  11   9        4.59        5.01      1.23 o 
   2  11   9        1.60        3.18      1.30 o 
   3  11   9       12.20       12.55      1.83 o 
  -1  -7  10        2.90        3.67      1.35 o 
   0  -7  10        6.15        9.19      1.58 o 
   1  -7  10        4.23        2.39      1.35 o 
   2  -7  10        1.19       -0.32      1.18 o 
  -1  -6  10        3.48        4.15      1.37 o 
   0  -6  10        1.96        2.18      1.18 o 
   1  -6  10       13.34        9.72      1.53 o 
   2  -6  10        1.47       -0.53      1.11 o 
   3  -6  10        7.52        9.28      1.60 o 
  -2  -5  10       24.18       21.30      1.72 o 
  -1  -5  10        0.64        1.00      0.69 o 
   0  -5  10       17.74       20.31      1.12 o 
   1  -5  10        0.62        0.61      0.63 o 
   2  -5  10        1.17        0.25      0.65 o 
   3  -5  10       28.33       30.57      1.81 o 
   4  -5  10        0.09        1.85      0.76 o 
  -3  -4  10       10.67       11.83      1.55 o 
  -2  -4  10        2.13        2.76      1.00 o 
  -1  -4  10       15.84       17.38      1.42 o 
   0  -4  10       18.83       16.46      2.47 o 
   1  -4  10       10.52       10.46      0.95 o 
   2  -4  10       12.68       14.72      1.36 o 
   3  -4  10       30.07       24.10      1.32 o 
   4  -4  10       93.03       85.44      2.77 o 
  -3  -3  10        7.30        7.08      1.30 o 
  -2  -3  10      163.47      166.43      3.88 o 
  -1  -3  10        3.80        2.76      0.91 o 
   0  -3  10        2.95        2.92      0.66 o 
   1  -3  10        0.46        0.22      0.59 o 
   2  -3  10        8.95        9.06      0.93 o 
   3  -3  10        0.22       -0.09      0.66 o 
   4  -3  10      106.23      100.43      5.42 o 
   5  -3  10        0.30        0.16      0.74 o 
  -3  -2  10        0.01        0.16      0.74 o 
  -2  -2  10       14.30       14.67      1.49 o 
  -1  -2  10        0.04       -0.49      0.74 o 
   0  -2  10       38.00       34.40      1.49 o 
   1  -2  10        8.20        7.85      0.82 o 
   2  -2  10       10.87       12.16      0.99 o 
   3  -2  10        9.72        9.50      0.98 o 
   4  -2  10       55.98       47.33      4.34 o 
   5  -2  10        7.69        8.74      1.50 o 
  -3  -1  10       15.20       13.11      1.49 o 
  -2  -1  10       19.17       16.96      1.51 o 
  -1  -1  10        0.04       -0.02      0.74 o 
   0  -1  10        7.44        6.61      1.09 o 
   1  -1  10        1.01        1.12      0.59 o 
   2  -1  10       27.61       28.15      1.31 o 
   3  -1  10       52.05       54.11      4.72 o 
   4  -1  10        1.80        1.89      0.73 o 
   5  -1  10        5.53        6.50      1.35 o 
  -3   0  10        0.01       -0.77      0.84 o 
  -2   0  10       26.11       31.40      1.90 o 
  -1   0  10       74.60       75.97      2.53 o 
   0   0  10       12.92       15.59      1.30 o 
   1   0  10        1.39        0.22      0.57 o 
   2   0  10       28.57       27.29      1.75 o 
   3   0  10       10.34        9.20      0.88 o 
   4   0  10        1.41       -0.21      0.91 o 
   5   0  10        4.42        6.08      1.32 o 
   6   0  10       33.79       32.88      2.27 o 
  -3   1  10        9.60       11.25      1.46 o 
  -2   1  10        6.54        5.80      1.18 o 
  -1   1  10       99.14       96.47      2.88 o 
   0   1  10       27.03       30.56      1.76 o 
   1   1  10      154.66      145.19     12.81 o 
   2   1  10       27.84       25.89      1.80 o 
   3   1  10       51.56       53.30      2.25 o 
   4   1  10       59.47       67.81      2.60 o 
   5   1  10        0.00       -0.65      0.97 o 
   6   1  10       19.25       20.21      2.00 o 
  -3   2  10        0.02       -0.42      0.74 o 
  -2   2  10       14.92       11.74      1.37 o 
  -1   2  10        2.23        2.00      0.91 o 
   0   2  10       30.49       33.09      1.83 o 
   1   2  10       88.44       88.97      2.69 o 
   2   2  10       86.58       79.06      2.62 o 
   3   2  10      125.61      123.24      3.23 o 
   4   2  10        1.89       -0.09      0.91 o 
   5   2  10        0.32        1.11      1.07 o 
   6   2  10        2.22        0.21      1.28 o 
  -3   3  10        7.34        6.64      1.18 o 
  -2   3  10        0.59       -0.72      0.79 o 
  -1   3  10        4.68        3.06      0.97 o 
   0   3  10      102.02      100.55      2.90 o 
   1   3  10        0.66        1.42      0.77 o 
   2   3  10       15.33       17.45      1.51 o 
   3   3  10        6.37        7.61      1.21 o 
   4   3  10        7.74        5.89      1.23 o 
   5   3  10        0.06        0.21      0.84 o 
   6   3  10       13.20       13.41      1.86 o 
  -3   4  10       17.88       14.44      1.05 o 
  -2   4  10        0.02       -0.53      0.55 o 
  -1   4  10       15.48       15.11      1.44 o 
   0   4  10        1.41        1.02      0.77 o 
   1   4  10        2.29        2.65      1.00 o 
   2   4  10        1.53        1.14      0.93 o 
   3   4  10       18.06       18.38      1.58 o 
   4   4  10       63.12       64.21      2.46 o 
   5   4  10        0.62        1.46      1.09 o 
   6   4  10        7.80        9.05      1.58 o 
  -3   5  10        2.93        3.33      0.84 o 
  -2   5  10       18.47       17.59      1.10 o 
  -1   5  10       19.15       18.92      1.04 o 
   0   5  10       51.09       51.52      2.23 o 
   1   5  10      449.43      485.18      6.01 o 
   2   5  10        1.45        3.76      0.97 o 
   3   5  10        6.63        6.94      1.16 o 
   4   5  10        0.70        1.76      0.95 o 
   5   5  10       40.37       45.20      2.37 o 
  -2   6  10       25.61       29.51      1.33 o 
  -1   6  10       33.50       29.26      1.25 o 
   0   6  10       19.61       21.12      1.07 o 
   1   6  10       52.13       52.98      2.25 o 
   2   6  10       92.08       96.86      2.88 o 
   3   6  10       79.93       79.20      2.67 o 
   4   6  10        1.14        0.49      0.95 o 
   5   6  10       40.43       37.24      2.20 o 
  -2   7  10        3.83        5.03      0.93 o 
  -1   7  10        0.27        0.64      0.82 o 
   0   7  10        5.19        5.79      1.31 o 
   1   7  10        1.86        0.49      0.77 o 
   2   7  10       11.28       13.55      1.44 o 
   3   7  10        3.69        3.92      1.16 o 
   4   7  10        0.05       -1.22      0.81 o 
   5   7  10        3.08        2.60      1.23 o 
  -1   8  10       36.95       38.37      1.76 o 
   0   8  10        5.12        5.40      0.79 o 
   1   8  10       23.38       28.83      2.09 o 
   2   8  10        1.87        4.83      1.07 o 
   3   8  10        0.29        1.16      0.95 o 
   4   8  10       12.09       12.93      1.58 o 
  -1   9  10        0.91        2.07      1.09 o 
   0   9  10        9.43       10.67      1.46 o 
   1   9  10        1.36       -0.35      1.00 o 
   2   9  10       44.83       47.50      2.25 o 
   0  10  10       11.09       12.48      1.67 o 
   1  10  10        8.08        7.70      1.49 o 
   2  10  10        2.67        4.13      1.23 o 
   0  -6  11        0.70        1.23      1.21 o 
   1  -6  11        0.17        0.12      1.18 o 
   2  -6  11        3.64        3.50      1.42 o 
   0  -5  11        3.20        4.55      0.83 o 
   1  -5  11       21.08       18.70      1.20 o 
   2  -5  11        2.33        2.57      1.37 o 
   3  -5  11        1.91        2.71      0.88 o 
  -1  -4  11       12.84       10.37      1.39 o 
   0  -4  11        2.08        2.62      0.74 o 
   1  -4  11        0.59       -0.17      0.67 o 
   2  -4  11       11.66       13.46      1.52 o 
   3  -4  11        9.44       12.85      1.15 o 
   4  -4  11       11.62       12.47      1.20 o 
  -2  -3  11        2.70        2.65      1.11 o 
  -1  -3  11       11.79       10.81      1.32 o 
   0  -3  11       10.23        9.50      0.96 o 
   1  -3  11        2.99        1.68      0.69 o 
   2  -3  11        0.01       -0.90      0.60 o 
   3  -3  11        3.73        2.96      0.86 o 
   4  -3  11       23.01       20.07      1.39 o 
  -2  -2  11        2.00        3.83      1.09 o 
  -1  -2  11       21.85       22.53      1.69 o 
   0  -2  11        0.35       -0.35      0.81 o 
   1  -2  11        0.10       -0.56      0.55 o 
   2  -2  11       19.52       16.52      1.38 o 
   3  -2  11        0.96        0.68      0.73 o 
   4  -2  11        5.98        6.77      1.00 o 
   5  -2  11        1.97        2.30      0.88 o 
  -2  -1  11       18.23       19.28      1.69 o 
  -1  -1  11        9.18       11.16      1.37 o 
   0  -1  11       18.21       24.64      1.69 o 
   1  -1  11       45.56       41.02      4.28 o 
   2  -1  11        0.69        1.08      0.65 o 
   3  -1  11       36.88       38.73      1.46 o 
   4  -1  11        3.19        4.60      0.86 o 
   5  -1  11        0.47        1.58      1.09 o 
  -2   0  11       29.51       31.81      2.04 o 
  -1   0  11       38.87       33.62      1.95 o 
   0   0  11       54.40       48.82      2.23 o 
   1   0  11        4.31        6.09      0.77 o 
   2   0  11        0.01       -0.38      0.57 o 
   3   0  11        0.07       -0.21      0.79 o 
   4   0  11        7.45       11.07      1.51 o 
   5   0  11        2.48        3.02      1.23 o 
  -3   1  11        0.43       -0.39      0.93 o 
  -2   1  11       17.70       17.08      1.65 o 
  -1   1  11        2.11        4.11      1.09 o 
   0   1  11        4.76        4.64      1.00 o 
   1   1  11       28.57       34.27      1.93 o 
   2   1  11        0.07        0.42      0.59 o 
   3   1  11       30.36       25.04      1.81 o 
   4   1  11        4.61        5.31      1.23 o 
   5   1  11        5.84        5.31      1.32 o 
  -2   2  11       11.02       12.30      1.55 o 
  -1   2  11       60.80       56.02      2.41 o 
   0   2  11        0.66        0.26      0.84 o 
   1   2  11       27.34       29.91      1.86 o 
   2   2  11        9.71       11.60      1.42 o 
   3   2  11        0.24        0.77      0.97 o 
   4   2  11        5.03        8.70      1.28 o 
   5   2  11        1.46        1.74      1.14 o 
  -2   3  11       32.99       35.95      2.16 o 
  -1   3  11        4.53        6.22      1.18 o 
   0   3  11        0.35       -0.49      0.81 o 
   1   3  11       25.85       25.15      1.76 o 
   2   3  11        0.01       -1.21      0.86 o 
   3   3  11      109.11      112.64      3.23 o 
   4   3  11       15.11       15.69      1.58 o 
   5   3  11       16.72       16.34      1.74 o 
  -2   4  11       15.22       15.76      1.51 o 
  -1   4  11       17.11       17.01      1.55 o 
   0   4  11        2.27        2.55      0.91 o 
   1   4  11       32.32       36.59      2.02 o 
   2   4  11        8.79       10.67      1.39 o 
   3   4  11        0.74        0.37      0.91 o 
   4   4  11       11.71       12.88      1.53 o 
   5   4  11        6.61        6.82      1.51 o 
  -2   5  11       11.43       11.93      1.58 o 
  -1   5  11       18.21       17.50      1.60 o 
   0   5  11        0.40       -0.44      0.84 o 
   1   5  11        0.69        1.02      0.97 o 
   2   5  11       46.72       49.10      2.27 o 
   3   5  11       12.08       14.53      1.55 o 
   4   5  11       27.38       28.22      1.95 o 
   5   5  11        2.35        2.51      1.25 o 
  -2   6  11        0.17        0.07      0.97 o 
  -1   6  11       15.63       18.89      1.65 o 
   0   6  11        0.49        1.07      0.95 o 
   1   6  11       18.65       18.77      1.62 o 
   2   6  11        9.31       12.60      1.49 o 
   3   6  11       51.94       52.49      2.41 o 
   4   6  11       25.40       23.74      1.88 o 
   5   6  11        0.97       -0.63      1.14 o 
  -1   7  11        3.95        5.20      1.21 o 
   0   7  11       29.58       30.65      1.93 o 
   1   7  11        8.46       10.88      1.42 o 
   2   7  11        0.01       -0.84      0.88 o 
   3   7  11        0.05       -0.46      0.97 o 
   4   7  11       15.40       16.34      1.67 o 
   0   8  11       11.25       11.19      1.42 o 
   1   8  11        3.07        4.43      1.25 o 
   2   8  11       22.30       23.65      1.79 o 
   3   8  11        3.98        4.73      1.30 o 
   4   8  11        0.42        2.67      1.28 o 
   0  -4  12        0.02        0.53      1.07 o 
   1  -4  12        2.25        1.22      0.80 o 
   2  -4  12        6.27        7.38      0.98 o 
  -1  -3  12       11.34       12.09      1.58 o 
   0  -3  12        0.09        1.53      0.93 o 
   1  -3  12        2.82        1.97      0.75 o 
   2  -3  12       10.39        9.94      1.06 o 
   3  -3  12        2.99        1.95      0.87 o 
  -1  -2  12        0.41        0.93      0.97 o 
   0  -2  12        2.73        2.23      1.02 o 
   1  -2  12        0.26       -0.24      0.63 o 
   2  -2  12        9.05        9.04      1.02 o 
   3  -2  12        5.08        7.22      1.57 o 
   4  -2  12        0.83        0.66      0.79 o 
  -1  -1  12        8.42        9.77      1.46 o 
   0  -1  12       13.62       12.95      1.49 o 
   1  -1  12       18.82       17.50      1.60 o 
   2  -1  12        2.46        2.63      0.79 o 
   3  -1  12        7.94        7.93      1.39 o 
   4  -1  12        9.81       10.48      1.13 o 
  -1   0  12       44.45       48.06      2.41 o 
   0   0  12       10.57        8.56      1.39 o 
   1   0  12       21.98       20.58      1.67 o 
   2   0  12        1.63        3.03      0.76 o 
   3   0  12        6.02        8.11      1.00 o 
   4   0  12        0.19        1.23      1.11 o 
  -2   1  12        2.24        2.46      1.04 o 
  -1   1  12       22.31       20.77      1.76 o 
   0   1  12       25.50       26.34      1.86 o 
   1   1  12        0.07        0.00      0.86 o 
   2   1  12       31.21       32.79      2.02 o 
   3   1  12       11.85       14.18      1.62 o 
   4   1  12       25.22       25.09      1.97 o 
  -2   2  12        6.30        7.45      1.46 o 
  -1   2  12        6.32        5.71      1.30 o 
   0   2  12        0.11       -0.77      0.84 o 
   1   2  12        1.55        1.90      1.00 o 
   2   2  12        5.89        5.22      1.23 o 
   3   2  12        4.41        6.06      1.28 o 
   4   2  12        2.08        1.79      1.16 o 
  -1   3  12        5.02        7.80      1.35 o 
   0   3  12        0.25        0.21      0.79 o 
   1   3  12        2.61        2.74      0.97 o 
   2   3  12        0.61       -0.37      0.93 o 
   3   3  12       19.74       22.28      1.83 o 
   4   3  12       30.27       32.44      2.16 o 
  -1   4  12       27.81       29.94      1.93 o 
   0   4  12        4.05        4.08      1.16 o 
   1   4  12       62.04       62.52      2.65 o 
   2   4  12       59.29       70.36      2.78 o 
   3   4  12        2.32        2.60      1.14 o 
   4   4  12        3.61        5.87      1.39 o 
  -1   5  12        0.03       -1.36      0.91 o 
   0   5  12       11.73       12.88      1.60 o 
   1   5  12        1.85        3.55      1.16 o 
   2   5  12        2.39        2.72      1.16 o 
   3   5  12        3.65        3.50      1.25 o 
   4   5  12       19.19       22.11      1.93 o 
   0   6  12       20.52       23.58      1.83 o 
   1   6  12       11.41       10.95      1.51 o 
   2   6  12       10.02        9.89      1.49 o 
   3   6  12        4.34        4.69      1.30 o 
   4   6  12        2.88        4.92      1.39 o 
   0   7  12       11.56       12.93      1.58 o 
   1   7  12       18.59       22.28      1.86 o 
   2   7  12        0.70        0.46      1.04 o 
   3   7  12        5.09        7.08      1.37 o 
   1   8  12       10.33       14.43      1.74 o 
   1  -2  13        3.62        4.57      1.25 o 
   2  -2  13        0.18        0.13      0.81 o 
   0  -1  13        0.15        1.11      1.00 o 
   1  -1  13        6.20        4.57      1.25 o 
   2  -1  13        2.97        4.05      0.91 o 
   3  -1  13        2.58        2.07      1.30 o 
   0   0  13        6.88        7.70      1.35 o 
   1   0  13        3.04        4.94      1.30 o 
   2   0  13       50.29       51.77      2.60 o 
   3   0  13       26.15       32.26      1.54 o 
   0   1  13       11.74       11.23      1.49 o 
   1   1  13        3.95        2.41      1.14 o 
   2   1  13        1.08        1.35      1.14 o 
   3   1  13       12.01       12.32      1.60 o 
   0   2  13        2.05        0.46      0.95 o 
   1   2  13        8.49        8.70      1.49 o 
   2   2  13        0.00       -1.16      1.00 o 
   3   2  13        0.86        0.58      0.97 o 
   0   3  13       12.19       13.16      1.55 o 
   1   3  13        0.96       -0.09      0.97 o 
   2   3  13       10.69       10.58      1.58 o 
   3   3  13        5.34        6.64      1.46 o 
   0   4  13        4.07        1.88      1.04 o 
   1   4  13       11.21       10.58      1.62 o 
   2   4  13       50.20       56.92      2.69 o 
   3   4  13        0.34        1.46      1.16 o 
   1   5  13        1.26        0.91      1.14 o 
   2   5  13       25.05       27.71      2.13 o 
   3   5  13        7.90       11.02      1.67 o 
   2   6  13        7.60        9.86      1.58 o 
                                                 
